# Supplementary material for: catena-Poly[[aqua­bis­[2-(3-benzoyl­phen­yl)propano­ato-κ2 O 1,O 1′]cadmium(II)]-μ-4,4′-bipyridine-κ2 N:N′]
Source: Acta Crystallogr Sect E Struct Rep Online. 2011 Jan 15;67(Pt 2):m209. doi: 10.1107/S1600536811001280 (PMC3051519; doi:10.1107/S1600536811001280)
Supplement: Supplementary file 1 [file e-67-0m209-sup1.cif]

##############################################################################
###                                                                        ###
###        Electronic paper (Acta Crystallographica Section E)             ###
###                                                                        ###
##############################################################################
#                                                                            #
# This CIF contains the data in a paper accepted for publication in Acta     #
# Crystallographica Section E. It conforms to the requirements of Notes      #
# for Authors for Section E, and has been peer reviewed under the auspices   #
# of the IUCr Commission on Journals.                                        #
#                                                                            #
# Full details of the Crystallographic Information File format               #
# are given in the paper "The Crystallographic Information File (CIF):       #
# a New Standard Archive File for Crystallography" by S. R. Hall, F. H.      #
# Allen and I. D. Brown [Acta Cryst. (1991), A47, 655-685].                  #
#                                                                            #
# The current version of the core CIF dictionary is obtainable from          #
# ftp://ftp.iucr.org/pub/cif_core.dic. The current version number is 2.4.    #
#                                                                            #
# Software is freely available for graphical display of the structure(s) in  #
# this CIF.  For information consult the CIF home page http://www.iucr.org/  #
# cif/home.html                                                              #
#                                                                            #
# This file may be used for bona fide research purposes within the           #
# scientific community so long as proper attribution is given to the journal # 
# article from which it was obtained.                                        #
#                                                                            #
##############################################################################
                                             
data_global
_audit_creation_method     SHELXL-97
_journal_date_recd_electronic     2011-01-07
_journal_date_accepted     2011-01-10
_journal_name_full     'Acta Crystallographica, Section E'
_journal_year     2011
_journal_volume     67
_journal_issue      2
_journal_page_first     m209
_journal_page_last     m209
_journal_paper_category     QM
_journal_coeditor_code     HG2790
_publ_contact_author
;
     Dr. Seik Weng Ng
     Department of Chemistry
     University of Malaya
     50603 Kuala Lumpur
     Malaysia
;
_publ_contact_author_email     seikweng@um.edu.my
_publ_contact_author_fax     '03 7967 4193'
_publ_contact_author_phone     '03 7967 6778'
_publ_section_title
;\
<i>catena</i>-Poly[[aquabis[2-(3-benzoylphenyl)propanoato-\k^2^<i>O</i>^1^,\
<i>O</i>^1'^]cadmium(II)]-\m-4,4'-bipyridine-\k^2^<i>N</i>:<i>N</i>']
;
loop_
    _publ_author_name
    _publ_author_address
    'Jiang, Tao'
;
     Department of Food and Environmental Engineering
     Heilongjiang East University
     Harbin 150086
     People's Republic of China
;
    'Ng, Seik Weng'
;
     Department of Chemistry
     University of Malaya
     50603 Kuala Lumpur
     Malaysia
;
data_I
_audit_creation_method     SHELXL-97
_chemical_name_systematic
;
<i>catena</i>-Poly[[aquabis[2-(3-benzoylphenyl)propanoato-
\k^2^<i>O</i>^1^,<i>O</i>^1'^]cadmium(II)]-\m-4,4'-bipyridine-
\k^2^<i>N</i>:<i>N</i>']
;
_chemical_name_common     ?
_chemical_formula_moiety     'C42 H36 Cd N2 O7'
_chemical_formula_sum     'C42 H36 Cd N2 O7'
_chemical_formula_iupac     '[Cd (C16 H13 O3)2 (C10 H8 N2) (H2 O)]'
_chemical_formula_weight     793.13
_chemical_melting_point     ?
_symmetry_cell_setting     monoclinic
_symmetry_space_group_name_H-M     'C 2/c'
_symmetry_space_group_name_Hall     '-C 2yc'
loop_
    _symmetry_equiv_pos_as_xyz
    'x, y, z'
    'x, -y, z+1/2'
    'x+1/2, y+1/2, z'
    'x+1/2, -y+1/2, z+1/2'
    '-x, -y, -z'
    '-x, y, -z-1/2'
    '-x+1/2, -y+1/2, -z'
    '-x+1/2, y+1/2, -z-1/2'
_cell_length_a     28.3242(5)
_cell_length_b     6.2561(2)
_cell_length_c     23.6171(4)
_cell_angle_alpha     90.00
_cell_angle_beta     119.5390(10)
_cell_angle_gamma     90.00
_cell_volume     3640.97(15)
_cell_formula_units_Z     4
_cell_measurement_reflns_used     24003
_cell_measurement_theta_min     3.2
_cell_measurement_theta_max     27.4
_cell_measurement_temperature     293(2)
_exptl_crystal_description     Prism
_exptl_crystal_colour     Colorless
_exptl_crystal_size_max     0.21
_exptl_crystal_size_mid     0.17
_exptl_crystal_size_min     0.15
_exptl_crystal_density_diffrn     1.447
_exptl_crystal_density_meas     ?
_exptl_crystal_density_method     'not measured'
_exptl_crystal_F_000     1624
_exptl_absorpt_coefficient_mu     0.654
_exptl_absorpt_correction_type     multi-scan
_exptl_absorpt_process_details     '(ABSCOR; Higashi, 1995)'
_exptl_absorpt_correction_T_min     0.8749
_exptl_absorpt_correction_T_max     0.9083
_diffrn_ambient_temperature     293(2)
_diffrn_radiation_type     MoK\a
_diffrn_radiation_wavelength     0.71073
_diffrn_radiation_source     'fine-focus sealed tube'
_diffrn_radiation_monochromator     graphite
_diffrn_measurement_device_type     'Rigaku R-AXIS RAPID'
_diffrn_measurement_method     \w
_diffrn_detector_area_resol_mean     '10.000'
_diffrn_reflns_number     25489
_diffrn_reflns_av_R_equivalents     0.0229
_diffrn_reflns_av_sigmaI/netI     0.0152
_diffrn_reflns_theta_min     3.15
_diffrn_reflns_theta_max     27.44
_diffrn_reflns_theta_full     27.44
_diffrn_measured_fraction_theta_max     0.994
_diffrn_measured_fraction_theta_full     0.994
_diffrn_reflns_limit_h_min     -36
_diffrn_reflns_limit_h_max     33
_diffrn_reflns_limit_k_min     -8
_diffrn_reflns_limit_k_max     8
_diffrn_reflns_limit_l_min     -29
_diffrn_reflns_limit_l_max     30
_diffrn_standards_number     0
_diffrn_standards_interval_count     0
_diffrn_standards_interval_time     0
_diffrn_standards_decay_%     0
_reflns_number_total     4128
_reflns_number_gt     3904
_reflns_threshold_expression     I>2\s(I)
_refine_ls_structure_factor_coef     Fsqd
_refine_ls_matrix_type     full
_refine_ls_R_factor_all     0.0342
_refine_ls_R_factor_gt     0.0321
_refine_ls_wR_factor_gt     0.0808
_refine_ls_wR_factor_ref     0.0825
_refine_ls_goodness_of_fit_ref     1.104
_refine_ls_restrained_S_all     1.106
_refine_ls_number_reflns     4128
_refine_ls_number_parameters     246
_refine_ls_number_restraints     1
_refine_ls_hydrogen_treatment     constr
_refine_ls_weighting_scheme     calc
_refine_ls_weighting_details
         'calc w=1/[\s^2^(Fo^2^)+(0.0418P)^2^+4.0713P] where P=(Fo^2^+2Fc^2^)/3'
_atom_sites_solution_hydrogens     geom
_atom_sites_solution_primary     direct
_atom_sites_solution_secondary     difmap
_refine_ls_shift/su_max     0.001
_refine_ls_shift/su_mean     0.001
_refine_diff_density_max     0.857
_refine_diff_density_min     -0.318
_refine_ls_extinction_method     none
_refine_ls_extinction_coef     ?
loop_
    _atom_type_symbol
    _atom_type_description
    _atom_type_scat_dispersion_real
    _atom_type_scat_dispersion_imag
    _atom_type_scat_source
    'C' 'C' 0.0033 0.0016
                         'International Tables Vol C Tables 4.2.6.8 and 6.1.1.4'
    'H' 'H' 0.0000 0.0000
                         'International Tables Vol C Tables 4.2.6.8 and 6.1.1.4'
    'N' 'N' 0.0061 0.0033
                         'International Tables Vol C Tables 4.2.6.8 and 6.1.1.4'
    'O' 'O' 0.0106 0.0060
                         'International Tables Vol C Tables 4.2.6.8 and 6.1.1.4'
    'Cd' 'Cd' -0.8075 1.2024
                         'International Tables Vol C Tables 4.2.6.8 and 6.1.1.4'
_computing_data_collection     'RAPID-AUTO (Rigaku, 1998)'
_computing_cell_refinement     'RAPID-AUTO (Rigaku, 1998)'
_computing_data_reduction     'CrystalStructure (Rigaku/MSC, 2002)'
_computing_structure_solution     'SHELXS97 (Sheldrick, 2008)'
_computing_structure_refinement     'SHELXL97 (Sheldrick, 2008)'
_computing_molecular_graphics     'X-SEED (Barbour, 2001)'
_computing_publication_material     'publCIF (Westrip, 2010)'
loop_
    _atom_site_type_symbol
    _atom_site_label
    _atom_site_fract_x
    _atom_site_fract_y
    _atom_site_fract_z
    _atom_site_U_iso_or_equiv
    _atom_site_adp_type
    _atom_site_calc_flag
    _atom_site_refinement_flags
    _atom_site_occupancy
    _atom_site_disorder_assembly
    _atom_site_disorder_group
    Cd Cd1 0.5000 0.57510(3) 0.7500 0.03727(8) Uani d S 1 . .
    O O1 0.40639(7) 0.6179(3) 0.67563(9) 0.0607(5) Uani d . 1 . .
    O O2 0.43201(9) 0.2876(3) 0.70014(11) 0.0704(5) Uani d . 1 . .
    O O3 0.40988(11) 0.0777(4) 0.45591(12) 0.0850(7) Uani d . 1 B .
    O O1W 0.5000 0.9428(4) 0.7500 0.0785(10) Uani d S 1 . .
    H H1 0.4679 0.9876 0.7303 0.118 Uiso calc R 1 . .
    N N1 0.50515(8) 0.5506(3) 0.65299(9) 0.0442(4) Uani d . 1 . .
    C C1 0.39770(10) 0.4249(5) 0.66638(11) 0.0532(6) Uani d . 1 B .
    C C2 0.34256(14) 0.3558(9) 0.60990(15) 0.1154(18) Uani d D 1 . .
    H H2 0.3500 0.2034 0.6086 0.138 Uiso calc PR 0.50 A 1
    H H2' 0.3186 0.4612 0.6136 0.138 Uiso calc PR 0.50 A 2
    C C3 0.3003(2) 0.3399(14) 0.6217(3) 0.0763(17) Uani d PD 0.50 B 1
    H H3A 0.3135 0.2957 0.6659 0.114 Uiso calc PR 0.50 B 1
    H H3B 0.2747 0.2366 0.5927 0.114 Uiso calc PR 0.50 B 1
    H H3C 0.2828 0.4764 0.6147 0.114 Uiso calc PR 0.50 B 1
    C C3' 0.3174(3) 0.1758(11) 0.6087(3) 0.0765(18) Uani d PD 0.50 B 2
    H H3'1 0.3217 0.1494 0.6511 0.115 Uiso calc PR 0.50 B 2
    H H3'2 0.3328 0.0595 0.5967 0.115 Uiso calc PR 0.50 B 2
    H H3'3 0.2795 0.1883 0.5775 0.115 Uiso calc PR 0.50 B 2
    C C4 0.33928(11) 0.4258(6) 0.54630(13) 0.0717(10) Uani d . 1 B .
    C C5 0.35646(10) 0.2915(5) 0.51355(11) 0.0600(7) Uani d . 1 . .
    H H5 0.3699 0.1568 0.5304 0.072 Uiso calc R 1 B .
    C C6 0.35392(10) 0.3555(4) 0.45536(11) 0.0512(5) Uani d . 1 B .
    C C7 0.33546(11) 0.5580(4) 0.43111(13) 0.0561(6) Uani d . 1 . .
    H H7 0.3340 0.6025 0.3927 0.067 Uiso calc R 1 B .
    C C8 0.31913(12) 0.6943(6) 0.46458(15) 0.0712(8) Uani d . 1 B .
    H H8 0.3070 0.8312 0.4488 0.085 Uiso calc R 1 . .
    C C9 0.32088(12) 0.6274(7) 0.52109(16) 0.0799(10) Uani d . 1 . .
    H H9 0.3094 0.7198 0.5428 0.096 Uiso calc R 1 B .
    C C10 0.37381(11) 0.2037(4) 0.42323(12) 0.0561(6) Uani d . 1 . .
    C C11 0.34975(11) 0.2039(4) 0.35106(12) 0.0523(5) Uani d . 1 B .
    C C12 0.29677(12) 0.2666(5) 0.30938(14) 0.0625(7) Uani d . 1 . .
    H H12 0.2751 0.3145 0.3262 0.075 Uiso calc R 1 B .
    C C13 0.27593(15) 0.2578(6) 0.24244(15) 0.0805(9) Uani d . 1 B .
    H H13 0.2404 0.3000 0.2144 0.097 Uiso calc R 1 . .
    C C14 0.30791(18) 0.1868(6) 0.21779(16) 0.0863(11) Uani d . 1 . .
    H H14 0.2938 0.1803 0.1730 0.104 Uiso calc R 1 B .
    C C15 0.36051(17) 0.1253(6) 0.25842(18) 0.0837(10) Uani d . 1 B .
    H H15 0.3821 0.0796 0.2412 0.100 Uiso calc R 1 . .
    C C16 0.38120(13) 0.1315(5) 0.32456(15) 0.0671(7) Uani d . 1 . .
    H H16 0.4166 0.0868 0.3520 0.080 Uiso calc R 1 B .
    C C17 0.47859(10) 0.6901(4) 0.60522(10) 0.0496(5) Uani d . 1 . .
    H H17 0.4608 0.8029 0.6125 0.060 Uiso calc R 1 . .
    C C18 0.47596(10) 0.6764(4) 0.54526(10) 0.0492(5) Uani d . 1 . .
    H H18 0.4571 0.7794 0.5136 0.059 Uiso calc R 1 . .
    C C19 0.50120(9) 0.5111(4) 0.53218(9) 0.0419(4) Uani d . 1 . .
    C C20 0.52919(13) 0.3651(5) 0.58225(12) 0.0653(8) Uani d . 1 . .
    H H20 0.5471 0.2503 0.5762 0.078 Uiso calc R 1 . .
    C C21 0.53023(13) 0.3917(5) 0.64114(12) 0.0634(8) Uani d . 1 . .
    H H21 0.5495 0.2932 0.6741 0.076 Uiso calc R 1 . .
loop_
    _atom_site_aniso_label
    _atom_site_aniso_U_11
    _atom_site_aniso_U_22
    _atom_site_aniso_U_33
    _atom_site_aniso_U_12
    _atom_site_aniso_U_13
    _atom_site_aniso_U_23
    Cd1 0.04538(13) 0.04118(13) 0.02536(11) 0.000 0.01752(9) 0.000
    O1 0.0547(10) 0.0751(14) 0.0467(10) 0.0085(9) 0.0207(8) -0.0110(9)
    O2 0.0836(14) 0.0608(13) 0.0684(12) -0.0055(11) 0.0386(11) -0.0031(10)
    O3 0.1018(17) 0.0817(16) 0.0668(14) 0.0390(13) 0.0380(13) 0.0248(11)
    O1W 0.0694(18) 0.0446(16) 0.093(2) 0.000 0.0182(18) 0.000
    N1 0.0528(10) 0.0534(12) 0.0303(8) 0.0050(8) 0.0236(8) 0.0042(7)
    C1 0.0472(12) 0.082(2) 0.0352(11) -0.0121(12) 0.0238(10) -0.0136(11)
    C2 0.077(2) 0.227(5) 0.0424(15) -0.081(3) 0.0299(15) -0.035(2)
    C3 0.046(3) 0.108(5) 0.070(4) -0.010(3) 0.025(3) -0.004(4)
    C3' 0.087(4) 0.084(5) 0.058(3) -0.036(4) 0.035(3) -0.007(3)
    C4 0.0467(13) 0.121(3) 0.0383(13) -0.0263(16) 0.0142(11) -0.0198(15)
    C5 0.0533(13) 0.0784(19) 0.0374(11) -0.0092(12) 0.0139(10) 0.0032(12)
    C6 0.0487(12) 0.0573(14) 0.0383(11) -0.0031(11) 0.0144(9) 0.0004(10)
    C7 0.0565(14) 0.0568(16) 0.0402(12) -0.0005(11) 0.0124(10) -0.0020(10)
    C8 0.0612(15) 0.069(2) 0.0603(17) 0.0041(14) 0.0122(13) -0.0176(14)
    C9 0.0555(16) 0.114(3) 0.0595(18) -0.0091(17) 0.0202(13) -0.0391(19)
    C10 0.0635(14) 0.0530(15) 0.0495(13) 0.0027(12) 0.0260(11) 0.0097(11)
    C11 0.0624(14) 0.0463(14) 0.0490(13) -0.0069(11) 0.0282(11) 0.0004(10)
    C12 0.0649(15) 0.0590(17) 0.0550(14) -0.0027(12) 0.0228(12) -0.0084(12)
    C13 0.089(2) 0.069(2) 0.0538(16) -0.0030(17) 0.0120(15) -0.0080(14)
    C14 0.124(3) 0.082(2) 0.0515(16) -0.014(2) 0.0419(19) -0.0025(16)
    C15 0.107(3) 0.093(3) 0.076(2) -0.019(2) 0.064(2) -0.0076(19)
    C16 0.0711(17) 0.0711(19) 0.0688(18) -0.0083(14) 0.0420(15) -0.0003(14)
    C17 0.0615(13) 0.0566(15) 0.0361(11) 0.0146(11) 0.0282(10) 0.0063(10)
    C18 0.0603(13) 0.0560(14) 0.0334(10) 0.0153(11) 0.0247(10) 0.0113(9)
    C19 0.0490(11) 0.0509(12) 0.0291(10) 0.0035(9) 0.0217(8) 0.0042(9)
    C20 0.101(2) 0.0636(17) 0.0439(13) 0.0355(16) 0.0457(14) 0.0172(12)
    C21 0.096(2) 0.0645(17) 0.0384(12) 0.0317(15) 0.0397(13) 0.0189(11)
loop_
    _geom_bond_atom_site_label_1
    _geom_bond_atom_site_label_2
    _geom_bond_site_symmetry_2
    _geom_bond_distance
    _geom_bond_publ_flag
    Cd1 O1W . 2.301(3) ?
    Cd1 O1 6_657 2.3653(18) ?
    Cd1 O1 . 2.3653(18) ?
    Cd1 N1 . 2.3713(17) ?
    Cd1 N1 6_657 2.3713(17) ?
    Cd1 O2 . 2.469(2) ?
    Cd1 O2 6_657 2.469(2) ?
    O1 C1 . 1.230(3) ?
    O2 C1 . 1.247(4) ?
    O3 C10 . 1.218(3) ?
    O1W H1 . 0.8400 ?
    N1 C17 . 1.328(3) ?
    N1 C21 . 1.329(3) ?
    C1 C2 . 1.534(4) ?
    C2 C3' . 1.325(6) ?
    C2 C3 . 1.360(6) ?
    C2 C4 . 1.523(4) ?
    C2 H2 . 0.9800 ?
    C2 H2' . 0.9800 ?
    C3 H3A . 0.9600 ?
    C3 H3B . 0.9600 ?
    C3 H3C . 0.9600 ?
    C3' H3'1 . 0.9600 ?
    C3' H3'2 . 0.9600 ?
    C3' H3'3 . 0.9600 ?
    C4 C9 . 1.382(5) ?
    C4 C5 . 1.383(4) ?
    C5 C6 . 1.399(3) ?
    C5 H5 . 0.9300 ?
    C6 C7 . 1.382(4) ?
    C6 C10 . 1.489(4) ?
    C7 C8 . 1.388(4) ?
    C7 H7 . 0.9300 ?
    C8 C9 . 1.376(5) ?
    C8 H8 . 0.9300 ?
    C9 H9 . 0.9300 ?
    C10 C11 . 1.491(3) ?
    C11 C12 . 1.385(4) ?
    C11 C16 . 1.393(4) ?
    C12 C13 . 1.390(4) ?
    C12 H12 . 0.9300 ?
    C13 C14 . 1.370(5) ?
    C13 H13 . 0.9300 ?
    C14 C15 . 1.371(6) ?
    C14 H14 . 0.9300 ?
    C15 C16 . 1.372(4) ?
    C15 H15 . 0.9300 ?
    C16 H16 . 0.9300 ?
    C17 C18 . 1.384(3) ?
    C17 H17 . 0.9300 ?
    C18 C19 . 1.376(3) ?
    C18 H18 . 0.9300 ?
    C19 C20 . 1.392(3) ?
    C19 C19 5_666 1.494(4) ?
    C20 C21 . 1.387(3) ?
    C20 H20 . 0.9300 ?
    C21 H21 . 0.9300 ?
loop_
    _geom_angle_atom_site_label_1
    _geom_angle_atom_site_label_2
    _geom_angle_atom_site_label_3
    _geom_angle_site_symmetry_1
    _geom_angle_site_symmetry_3
    _geom_angle
    _geom_angle_publ_flag
    O1W Cd1 O1 . 6_657 83.50(5) ?
    O1W Cd1 O1 . . 83.50(5) ?
    O1 Cd1 O1 6_657 . 167.01(11) ?
    O1W Cd1 N1 . . 93.71(5) ?
    O1 Cd1 N1 6_657 . 98.30(7) ?
    O1 Cd1 N1 . . 82.55(7) ?
    O1W Cd1 N1 . 6_657 93.71(5) ?
    O1 Cd1 N1 6_657 6_657 82.55(7) ?
    O1 Cd1 N1 . 6_657 98.30(7) ?
    N1 Cd1 N1 . 6_657 172.58(10) ?
    O1W Cd1 O2 . . 136.77(6) ?
    O1 Cd1 O2 6_657 . 139.63(8) ?
    O1 Cd1 O2 . . 53.34(8) ?
    N1 Cd1 O2 . . 84.10(7) ?
    N1 Cd1 O2 6_657 . 90.49(7) ?
    O1W Cd1 O2 . 6_657 136.77(6) ?
    O1 Cd1 O2 6_657 6_657 53.34(8) ?
    O1 Cd1 O2 . 6_657 139.63(8) ?
    N1 Cd1 O2 . 6_657 90.49(7) ?
    N1 Cd1 O2 6_657 6_657 84.10(7) ?
    O2 Cd1 O2 . 6_657 86.47(11) ?
    C1 O1 Cd1 . . 94.23(16) ?
    C1 O2 Cd1 . . 88.96(17) ?
    Cd1 O1W H1 . . 109.5 ?
    C17 N1 C21 . . 116.76(19) ?
    C17 N1 Cd1 . . 119.96(15) ?
    C21 N1 Cd1 . . 123.07(15) ?
    O1 C1 O2 . . 122.6(2) ?
    O1 C1 C2 . . 117.4(3) ?
    O2 C1 C2 . . 120.0(3) ?
    O1 C1 Cd1 . . 59.23(13) ?
    O2 C1 Cd1 . . 64.04(14) ?
    C2 C1 Cd1 . . 169.56(19) ?
    C3' C2 C3 . . 54.9(5) ?
    C3' C2 C4 . . 116.9(4) ?
    C3 C2 C4 . . 126.2(4) ?
    C3' C2 C1 . . 124.3(5) ?
    C3 C2 C1 . . 117.7(4) ?
    C4 C2 C1 . . 108.5(2) ?
    C3' C2 H2 . . 45.1 ?
    C3 C2 H2 . . 99.2 ?
    C4 C2 H2 . . 99.2 ?
    C1 C2 H2 . . 99.2 ?
    C3' C2 H2' . . 100.7 ?
    C3 C2 H2' . . 46.6 ?
    C4 C2 H2' . . 100.7 ?
    C1 C2 H2' . . 100.7 ?
    H2 C2 H2' . . 145.7 ?
    C2 C3 H3A . . 109.5 ?
    C2 C3 H3B . . 109.5 ?
    H3A C3 H3B . . 109.5 ?
    C2 C3 H3C . . 109.5 ?
    H3A C3 H3C . . 109.5 ?
    H3B C3 H3C . . 109.5 ?
    C2 C3' H3'1 . . 109.5 ?
    C2 C3' H3'2 . . 109.5 ?
    H3'1 C3' H3'2 . . 109.5 ?
    C2 C3' H3'3 . . 109.5 ?
    H3'1 C3' H3'3 . . 109.5 ?
    H3'2 C3' H3'3 . . 109.5 ?
    C9 C4 C5 . . 118.4(3) ?
    C9 C4 C2 . . 120.9(4) ?
    C5 C4 C2 . . 120.7(4) ?
    C4 C5 C6 . . 120.9(3) ?
    C4 C5 H5 . . 119.5 ?
    C6 C5 H5 . . 119.5 ?
    C7 C6 C5 . . 119.7(3) ?
    C7 C6 C10 . . 122.3(2) ?
    C5 C6 C10 . . 118.0(3) ?
    C6 C7 C8 . . 119.4(3) ?
    C6 C7 H7 . . 120.3 ?
    C8 C7 H7 . . 120.3 ?
    C9 C8 C7 . . 120.2(3) ?
    C9 C8 H8 . . 119.9 ?
    C7 C8 H8 . . 119.9 ?
    C8 C9 C4 . . 121.4(3) ?
    C8 C9 H9 . . 119.3 ?
    C4 C9 H9 . . 119.3 ?
    O3 C10 C6 . . 120.0(2) ?
    O3 C10 C11 . . 119.5(3) ?
    C6 C10 C11 . . 120.5(2) ?
    C12 C11 C16 . . 118.8(3) ?
    C12 C11 C10 . . 122.5(2) ?
    C16 C11 C10 . . 118.7(3) ?
    C11 C12 C13 . . 120.1(3) ?
    C11 C12 H12 . . 120.0 ?
    C13 C12 H12 . . 120.0 ?
    C14 C13 C12 . . 119.8(3) ?
    C14 C13 H13 . . 120.1 ?
    C12 C13 H13 . . 120.1 ?
    C13 C14 C15 . . 120.8(3) ?
    C13 C14 H14 . . 119.6 ?
    C15 C14 H14 . . 119.6 ?
    C14 C15 C16 . . 119.7(3) ?
    C14 C15 H15 . . 120.1 ?
    C16 C15 H15 . . 120.1 ?
    C15 C16 C11 . . 120.8(3) ?
    C15 C16 H16 . . 119.6 ?
    C11 C16 H16 . . 119.6 ?
    N1 C17 C18 . . 123.4(2) ?
    N1 C17 H17 . . 118.3 ?
    C18 C17 H17 . . 118.3 ?
    C19 C18 C17 . . 120.3(2) ?
    C19 C18 H18 . . 119.9 ?
    C17 C18 H18 . . 119.9 ?
    C18 C19 C20 . . 116.36(19) ?
    C18 C19 C19 . 5_666 122.0(3) ?
    C20 C19 C19 . 5_666 121.6(3) ?
    C21 C20 C19 . . 119.7(2) ?
    C21 C20 H20 . . 120.2 ?
    C19 C20 H20 . . 120.2 ?
    N1 C21 C20 . . 123.5(2) ?
    N1 C21 H21 . . 118.3 ?
    C20 C21 H21 . . 118.3 ?
loop_
    _geom_torsion_atom_site_label_1
    _geom_torsion_atom_site_label_2
    _geom_torsion_atom_site_label_3
    _geom_torsion_atom_site_label_4
    _geom_torsion_site_symmetry_1
    _geom_torsion_site_symmetry_2
    _geom_torsion_site_symmetry_3
    _geom_torsion_site_symmetry_4
    _geom_torsion
    _geom_torsion_publ_flag
    O1W Cd1 O1 C1 . . . . 177.46(15) ?
    O1 Cd1 O1 C1 6_657 . . . 177.46(15) ?
    N1 Cd1 O1 C1 . . . . 82.84(15) ?
    N1 Cd1 O1 C1 6_657 . . . -89.72(15) ?
    O2 Cd1 O1 C1 . . . . -5.33(14) ?
    O2 Cd1 O1 C1 6_657 . . . 0.9(2) ?
    C1 Cd1 O1 C1 6_657 . . . -7.4(4) ?
    O1W Cd1 O2 C1 . . . . 9.29(18) ?
    O1 Cd1 O2 C1 6_657 . . . -175.73(14) ?
    O1 Cd1 O2 C1 . . . . 5.24(14) ?
    N1 Cd1 O2 C1 . . . . -79.84(15) ?
    N1 Cd1 O2 C1 6_657 . . . 105.24(15) ?
    O2 Cd1 O2 C1 6_657 . . . -170.71(18) ?
    C1 Cd1 O2 C1 6_657 . . . -175.28(10) ?
    O1W Cd1 N1 C17 . . . . -37.10(19) ?
    O1 Cd1 N1 C17 6_657 . . . -121.1(2) ?
    O1 Cd1 N1 C17 . . . . 45.85(19) ?
    O2 Cd1 N1 C17 . . . . 99.6(2) ?
    O2 Cd1 N1 C17 6_657 . . . -174.0(2) ?
    O1W Cd1 N1 C21 . . . . 148.4(2) ?
    O1 Cd1 N1 C21 6_657 . . . 64.5(2) ?
    O1 Cd1 N1 C21 . . . . -128.6(2) ?
    O2 Cd1 N1 C21 . . . . -74.9(2) ?
    O2 Cd1 N1 C21 6_657 . . . 11.5(2) ?
    C1 Cd1 N1 C21 . . . . -101.9(2) ?
    C1 Cd1 N1 C21 6_657 . . . 37.7(2) ?
    Cd1 O1 C1 O2 . . . . 10.1(3) ?
    Cd1 O1 C1 C2 . . . . -168.7(2) ?
    Cd1 O2 C1 O1 . . . . -9.6(3) ?
    Cd1 O2 C1 C2 . . . . 169.1(2) ?
    O1W Cd1 C1 O1 . . . . -2.68(16) ?
    O1 Cd1 C1 O1 6_657 . . . -177.57(14) ?
    N1 Cd1 C1 O1 . . . . -93.06(15) ?
    N1 Cd1 C1 O1 6_657 . . . 93.98(15) ?
    O2 Cd1 C1 O1 . . . . 170.6(2) ?
    O2 Cd1 C1 O1 6_657 . . . -179.35(14) ?
    O1 C1 C2 C3' . . . . -150.3(5) ?
    O2 C1 C2 C3' . . . . 30.9(6) ?
    Cd1 C1 C2 C3' . . . . 141.2(14) ?
    O1 C1 C2 C3 . . . . -85.7(6) ?
    O2 C1 C2 C3 . . . . 95.5(6) ?
    Cd1 C1 C2 C3 . . . . -154.1(13) ?
    O1 C1 C2 C4 . . . . 65.9(4) ?
    O2 C1 C2 C4 . . . . -112.9(4) ?
    Cd1 C1 C2 C4 . . . . -2.5(18) ?
    C3' C2 C4 C9 . . . . 126.0(6) ?
    C3 C2 C4 C9 . . . . 61.3(7) ?
    C1 C2 C4 C9 . . . . -87.2(4) ?
    C3' C2 C4 C5 . . . . -56.3(6) ?
    C3 C2 C4 C5 . . . . -120.9(7) ?
    C1 C2 C4 C5 . . . . 90.5(4) ?
    C9 C4 C5 C6 . . . . -1.7(4) ?
    C2 C4 C5 C6 . . . . -179.5(2) ?
    C4 C5 C6 C7 . . . . 1.9(4) ?
    C4 C5 C6 C10 . . . . 179.2(2) ?
    C5 C6 C7 C8 . . . . -0.7(4) ?
    C10 C6 C7 C8 . . . . -177.9(3) ?
    C6 C7 C8 C9 . . . . -0.6(4) ?
    C7 C8 C9 C4 . . . . 0.7(5) ?
    C5 C4 C9 C8 . . . . 0.4(4) ?
    C2 C4 C9 C8 . . . . 178.2(3) ?
    C7 C6 C10 O3 . . . . 147.3(3) ?
    C5 C6 C10 O3 . . . . -29.9(4) ?
    C7 C6 C10 C11 . . . . -32.9(4) ?
    C5 C6 C10 C11 . . . . 149.9(2) ?
    O3 C10 C11 C12 . . . . 151.6(3) ?
    C6 C10 C11 C12 . . . . -28.2(4) ?
    O3 C10 C11 C16 . . . . -26.2(4) ?
    C6 C10 C11 C16 . . . . 154.0(3) ?
    C16 C11 C12 C13 . . . . -0.4(4) ?
    C10 C11 C12 C13 . . . . -178.1(3) ?
    C11 C12 C13 C14 . . . . 0.1(5) ?
    C12 C13 C14 C15 . . . . -0.4(6) ?
    C13 C14 C15 C16 . . . . 1.1(6) ?
    C14 C15 C16 C11 . . . . -1.4(5) ?
    C12 C11 C16 C15 . . . . 1.0(5) ?
    C10 C11 C16 C15 . . . . 178.9(3) ?
    C21 N1 C17 C18 . . . . 0.2(4) ?
    Cd1 N1 C17 C18 . . . . -174.6(2) ?
    N1 C17 C18 C19 . . . . 0.6(4) ?
    C17 C18 C19 C20 . . . . -0.8(4) ?
    C17 C18 C19 C19 . . . 5_666 179.3(3) ?
    C18 C19 C20 C21 . . . . 0.2(5) ?
    C19 C19 C20 C21 5_666 . . . -179.9(3) ?
    C17 N1 C21 C20 . . . . -0.9(5) ?
    Cd1 N1 C21 C20 . . . . 173.8(3) ?
    C19 C20 C21 N1 . . . . 0.7(5) ?
loop_
    _geom_hbond_atom_site_label_D
    _geom_hbond_atom_site_label_H
    _geom_hbond_atom_site_label_A
    _geom_hbond_site_symmetry_A
    _geom_hbond_distance_DH
    _geom_hbond_distance_HA
    _geom_hbond_distance_DA
    _geom_hbond_angle_DHA
    _geom_hbond_publ_flag
    O1w H1 O2 1_565 0.84 2.09 2.741(3) 135 yes
