# Supplementary material for: catena-Poly[[aqua­bis­[2-(3-benzoyl­phen­yl)propano­ato-κ2 O 1,O 1′]cadmium(II)]-μ-4,4′-bipyridine-κ2 N:N′]
Source: Acta Crystallogr Sect E Struct Rep Online. 2011 Jan 15;67(Pt 2):m209. doi: 10.1107/S1600536811001280 (PMC3051519; doi:10.1107/S1600536811001280)
Supplement: Supplementary file 2 [file e-67-0m209-Isup2.hkl]

# 
# h,k,l, Fc-squared, Fo-squared, sigma(Fo-squared) and status flag 
# 
data_I
_shelx_title '  C2/c' 
_shelx_refln_list_code          4 
_shelx_F_calc_maximum      361.44 
_exptl_crystal_F_000      1624.00 
_reflns_d_resolution_high  0.7711 
 
loop_ 
 _symmetry_equiv_pos_as_xyz 
 'x, y, z' 
 'x, -y, z+1/2' 
 'x+1/2, y+1/2, z' 
 'x+1/2, -y+1/2, z+1/2' 
 '-x, -y, -z' 
 '-x, y, -z-1/2' 
 '-x+1/2, -y+1/2, -z' 
 '-x+1/2, y+1/2, -z-1/2' 
 
_cell_length_a    28.3242 
_cell_length_b     6.2561 
_cell_length_c    23.6171 
_cell_angle_alpha  90.000 
_cell_angle_beta  119.539 
_cell_angle_gamma  90.000 
 
_shelx_F_squared_multiplier     1.000 
 
loop_ 
 _refln_index_h 
 _refln_index_k 
 _refln_index_l 
 _refln_F_squared_calc 
 _refln_F_squared_meas 
 _refln_F_squared_sigma 
 _refln_observed_status 
   4   0   0     3229.40     3043.81     22.04 o 
   8   0   0    34601.91    41146.48    452.22 o 
  10   0   0    40200.50    46050.61    534.52 o 
  12   0   0    36204.36    41795.05    482.30 o 
  14   0   0    15667.69    18546.12    232.40 o 
  16   0   0     2958.34     2977.25     32.51 o 
  18   0   0     3992.44     3519.82     38.17 o 
  20   0   0     6504.69     6383.23     74.18 o 
  22   0   0     3235.84     3240.29     51.03 o 
  24   0   0     1266.47     1314.42     22.88 o 
  26   0   0     1397.94     1473.89     32.67 o 
  28   0   0     1016.39      966.25     26.30 o 
  30   0   0      822.50      927.75     55.54 o 
   1   1   0   127536.68   134127.44   1396.18 o 
   3   1   0    31426.11    32958.50    240.53 o 
   5   1   0    90752.82   101588.98    992.61 o 
   7   1   0    42241.79    46878.93    382.24 o 
   9   1   0     6113.53     5443.79     35.34 o 
  11   1   0    26954.54    29778.29    229.76 o 
  13   1   0    16904.84    17532.09    161.89 o 
  15   1   0     1060.67     1003.74     10.83 o 
  17   1   0     3949.15     3954.56     29.14 o 
  19   1   0     7097.23     7317.49     63.61 o 
  21   1   0     2386.65     2493.03     22.93 o 
  23   1   0     1353.06     1432.95     16.84 o 
  25   1   0     1118.00     1196.44     20.11 o 
  27   1   0      714.29      720.30     24.48 o 
  29   1   0      926.23      954.49     43.68 o 
  31   1   0      638.97      761.71     37.70 o 
   0   2   0     3788.98     4730.15     48.10 o 
   2   2   0    43419.68    48191.70    404.78 o 
   4   2   0    11001.44    11315.43     78.98 o 
   6   2   0     7343.18     7386.34     48.41 o 
   8   2   0    20296.42    21291.75    156.20 o 
  10   2   0    16212.60    16137.72    120.23 o 
  12   2   0    21024.01    20700.10    159.09 o 
  14   2   0      771.89      690.49     10.00 o 
  16   2   0     1704.15     1601.62     17.75 o 
  18   2   0     8225.60     8019.33     62.73 o 
  20   2   0     2957.93     2922.78     27.85 o 
  22   2   0     1708.13     1639.62     20.00 o 
  24   2   0     2516.08     2482.95     37.60 o 
  26   2   0      531.31      558.92     13.75 o 
  28   2   0      338.40      309.61     24.89 o 
  30   2   0      647.40      676.68     29.26 o 
   1   3   0      917.16     1304.45     16.46 o 
   3   3   0      358.17      450.48     16.15 o 
   5   3   0        8.72       51.37      7.41 o 
   7   3   0     2482.10     2193.20     22.56 o 
   9   3   0     1662.68     1752.70     18.34 o 
  11   3   0      166.83      213.90      9.59 o 
  13   3   0      230.71      228.94      9.51 o 
  15   3   0     1556.05     1425.67     19.89 o 
  17   3   0     2759.01     2525.26     29.18 o 
  19   3   0      810.96      786.95     14.06 o 
  21   3   0      118.35      117.62      9.61 o 
  23   3   0      658.34      596.58     14.46 o 
  25   3   0      600.53      558.50     14.83 o 
  27   3   0       45.84       44.95      7.92 o 
  29   3   0       38.96       11.57      9.41 o 
   0   4   0     2734.27     3138.66     50.01 o 
   2   4   0     1859.48     1996.10     29.08 o 
   4   4   0      463.95      560.74     14.59 o 
   6   4   0      391.28      417.14     14.51 o 
   8   4   0      469.39      470.50     22.77 o 
  10   4   0      117.29      185.31     12.32 o 
  12   4   0      378.28      425.54     14.94 o 
  14   4   0      254.06      305.76     17.79 o 
  16   4   0      177.81      187.70     13.82 o 
  18   4   0       79.61      124.43     10.46 o 
  20   4   0       13.41       25.85      7.92 o 
  22   4   0       54.65       78.68      8.78 o 
  24   4   0       10.11       13.46      7.36 o 
  26   4   0       12.73        7.70      6.93 o 
   1   5   0     1192.07     1737.78    293.57 o 
   3   5   0      394.23      502.89     25.60 o 
   5   5   0      938.35      943.41     36.44 o 
   7   5   0     2064.94     2130.30     41.82 o 
   9   5   0      771.73      836.69     25.76 o 
  11   5   0      616.92      740.10     22.87 o 
  13   5   0      292.44      295.36     18.07 o 
  15   5   0       66.11       54.87     11.88 o 
  17   5   0      301.68      327.17     14.82 o 
  19   5   0      765.39      701.94     18.85 o 
  21   5   0      483.03      409.28     21.46 o 
  23   5   0      282.09      318.34     16.07 o 
  25   5   0      269.40      262.39     15.91 o 
   0   6   0     2072.59     2294.69    110.60 o 
   2   6   0     1492.60     1496.32     41.87 o 
   4   6   0     1375.00     1277.76     33.74 o 
   6   6   0      487.63      691.20     81.60 o 
   8   6   0     1048.24     1177.26     37.25 o 
  10   6   0     1579.70     1501.64     37.33 o 
  12   6   0     1262.54     1331.96     45.79 o 
  14   6   0      857.29      888.61     30.19 o 
  16   6   0      396.63      385.73     18.97 o 
  18   6   0     1044.73     1060.69     25.23 o 
  20   6   0      652.77      597.56     21.61 o 
   1   7   0      810.87      840.05     38.31 o 
   5   7   0      888.42      942.53     48.65 o 
   7   7   0      417.81      444.50     31.74 o 
   9   7   0      499.09      493.07     38.38 o 
  11   7   0      657.55      686.89     34.05 o 
  13   7   0      453.27      490.29     33.76 o 
  15   7   0      407.38      392.68     28.48 o 
   2   8   0      387.05      439.50     60.39 o 
   4   8   0      254.25      384.54     63.10 o 
 -31   1   1       11.54       14.90     13.27 o 
 -29   1   1        3.62       13.72      7.12 o 
 -27   1   1        0.99        1.27      4.33 o 
 -25   1   1      494.77      419.23      9.47 o 
 -23   1   1      885.79      831.28     13.70 o 
 -21   1   1      207.87      230.23      6.82 o 
 -19   1   1     2833.21     3004.10     30.04 o 
 -17   1   1      295.58      336.63      7.48 o 
 -15   1   1      448.14      430.59      7.92 o 
 -13   1   1    20138.88    22583.67    228.59 o 
 -11   1   1    13194.21    13739.63    143.48 o 
  -9   1   1    26371.28    27241.80    202.47 o 
  -7   1   1    58756.57    64772.11    569.16 o 
  -5   1   1    81926.88    88110.19    828.05 o 
  -3   1   1     5721.29     6400.48     37.54 o 
  -1   1   1     2608.62     2379.25     15.08 o 
   1   1   1    59641.09    64870.25    552.78 o 
   3   1   1     1149.93     1142.00     11.54 o 
   5   1   1     1558.04     1559.40     12.65 o 
   7   1   1      540.57      523.67      6.94 o 
   9   1   1    34235.15    39300.18    312.48 o 
  11   1   1      349.69      536.61      7.96 o 
  13   1   1     1449.88     1698.54     13.65 o 
  15   1   1     6210.61     6288.04     43.81 o 
  17   1   1      214.10      195.30      7.46 o 
  19   1   1       57.18       34.63      9.51 o 
  21   1   1     2784.56     2612.86     25.37 o 
  23   1   1      657.27      636.71     12.63 o 
  25   1   1      171.30      186.22      7.81 o 
  27   1   1      391.90      343.99     10.22 o 
  29   1   1       90.87       63.95     19.19 o 
  31   1   1      100.47       75.86     34.19 o 
 -30   2   1       84.35       62.08     26.82 o 
 -28   2   1      183.65      191.60      9.83 o 
 -26   2   1      183.56      173.78      9.03 o 
 -24   2   1     1481.31     1347.69     27.33 o 
 -22   2   1      731.97      683.08     13.13 o 
 -20   2   1      830.61      771.45     12.06 o 
 -18   2   1     6237.54     6054.41     49.87 o 
 -16   2   1     1619.65     1532.92     15.73 o 
 -14   2   1     7963.92     7541.61     55.69 o 
 -12   2   1    35868.26    39033.21    333.43 o 
 -10   2   1    17384.25    17415.59    129.23 o 
  -8   2   1    11581.50    10410.56     72.47 o 
  -6   2   1    14932.92    15270.80    108.11 o 
  -4   2   1    61283.37    67461.13    612.27 o 
  -2   2   1    38074.46    41989.19    345.98 o 
   0   2   1      302.56      357.46      7.82 o 
   2   2   1     1612.42     1597.63     15.48 o 
   4   2   1    14586.27    14613.34    101.66 o 
   6   2   1      591.80      406.54      8.67 o 
   8   2   1     7616.58     7727.85     57.17 o 
  10   2   1    12033.82    12573.80     92.88 o 
  12   2   1      640.90      538.98      8.97 o 
  14   2   1     2403.72     2291.82     20.51 o 
  16   2   1     4075.82     3897.29     34.11 o 
  18   2   1      363.68      439.75     10.17 o 
  20   2   1     3419.29     3472.01     32.15 o 
  22   2   1     4910.79     4725.06     42.75 o 
  24   2   1      378.99      408.96     10.87 o 
  26   2   1      391.53      365.96     11.42 o 
  28   2   1      611.21      472.93     12.35 o 
  30   2   1      310.01      297.35     69.51 o 
 -29   3   1      412.46      377.40     15.31 o 
 -27   3   1      574.77      576.28     21.97 o 
 -25   3   1      652.26      549.63     14.61 o 
 -23   3   1     1677.66     1561.99     27.18 o 
 -21   3   1     2245.84     2191.17     24.92 o 
 -19   3   1     1685.85     1496.26     20.00 o 
 -17   3   1     6629.84     6420.81     54.20 o 
 -15   3   1     8091.66     7748.23     63.54 o 
 -13   3   1     6095.59     5983.26     49.55 o 
 -11   3   1    13805.15    14225.68    107.85 o 
  -9   3   1    16902.00    16690.29    127.95 o 
  -7   3   1    19201.18    19132.73    156.39 o 
  -5   3   1     2009.90     2027.95     20.44 o 
  -3   3   1    23481.74    24254.27    189.15 o 
  -1   3   1    25526.40    25529.09    206.87 o 
   1   3   1    20579.34    19672.11    153.00 o 
   3   3   1    29697.58    32094.64    262.39 o 
   5   3   1     4793.58     4455.59     36.02 o 
   7   3   1     9385.46     8270.72     62.95 o 
   9   3   1     7200.60     7039.80     52.27 o 
  11   3   1    14012.26    13983.04    110.07 o 
  13   3   1    13859.85    13174.71    120.72 o 
  15   3   1    10266.02    10319.11     85.38 o 
  17   3   1     4979.28     4980.51     42.36 o 
  19   3   1     2533.56     2574.88     28.96 o 
  21   3   1     3884.54     3863.61     38.90 o 
  23   3   1     2139.68     2001.27     29.14 o 
  25   3   1      871.73      824.97     16.85 o 
  27   3   1     1016.98      880.75     26.25 o 
  29   3   1      396.58      349.48     16.45 o 
 -28   4   1      367.57      410.39     20.73 o 
 -26   4   1      750.60      711.26     22.72 o 
 -24   4   1      528.49      447.35     13.48 o 
 -22   4   1     1146.35     1174.49     22.33 o 
 -20   4   1     1016.49     1014.74     24.00 o 
 -18   4   1      231.96      252.44     11.04 o 
 -16   4   1     4120.01     4250.77     44.79 o 
 -14   4   1     5147.22     5077.43     46.33 o 
 -12   4   1     1154.54     1097.71     18.57 o 
 -10   4   1     1247.83     1297.25     19.04 o 
  -8   4   1     1672.55     1794.62     22.95 o 
  -6   4   1     4999.08     5003.64     46.11 o 
  -4   4   1     5590.44     5154.23     45.84 o 
  -2   4   1     7146.43     7152.74     70.85 o 
   0   4   1     8381.51     8586.77     78.34 o 
   2   4   1     6247.29     5909.36     55.20 o 
   4   4   1     3933.15     3846.10     44.68 o 
   6   4   1     8143.99     8001.78     80.72 o 
   8   4   1     7218.56     7002.73     74.74 o 
  10   4   1     6308.05     5884.38     56.32 o 
  12   4   1     7536.42     7328.40     66.03 o 
  14   4   1     5499.39     5436.35     58.41 o 
  16   4   1     3945.42     3788.67     37.99 o 
  18   4   1     3495.61     3423.80     37.13 o 
  20   4   1     1944.46     1975.80     26.55 o 
  22   4   1      826.19      847.99     18.58 o 
  24   4   1      631.86      595.75     19.65 o 
  26   4   1      564.50      538.65     19.52 o 
 -25   5   1      305.15      285.34     16.22 o 
 -23   5   1      321.53      353.34     14.85 o 
 -21   5   1      598.31      576.61     16.53 o 
 -19   5   1      764.44      716.15     19.08 o 
 -17   5   1      587.87      630.50     17.72 o 
 -15   5   1     1236.01     1336.52     32.00 o 
 -13   5   1      620.11      676.01     30.06 o 
 -11   5   1      583.92      605.73     26.54 o 
  -9   5   1     3837.16     3787.99     57.57 o 
  -7   5   1     1704.50     1662.63     31.42 o 
  -5   5   1     3573.72     3649.06     74.19 o 
  -3   5   1     2878.29     3049.83    305.67 o 
  -1   5   1     2239.90     2268.19     59.54 o 
   1   5   1     2688.82     2845.33     93.83 o 
   3   5   1     5579.65     5439.94     74.39 o 
   5   5   1     9573.40     9052.19    104.21 o 
   7   5   1     2370.10     2513.36     40.75 o 
   9   5   1     3094.25     3207.17     50.07 o 
  11   5   1     3996.12     3937.26     77.80 o 
  13   5   1     3183.32     3215.77     39.35 o 
  15   5   1     1610.44     1631.49     27.94 o 
  17   5   1     1008.07     1018.35     23.67 o 
  19   5   1      723.55      710.58     23.38 o 
  21   5   1      356.22      381.52     14.56 o 
  23   5   1      374.58      379.32     15.37 o 
 -22   6   1       42.62       27.32     10.28 o 
 -20   6   1       30.14       19.88     10.95 o 
 -18   6   1       43.60       41.19     12.52 o 
 -16   6   1       86.42       89.00     15.47 o 
 -14   6   1       76.32       58.76     16.14 o 
 -12   6   1        0.38       12.28     16.76 o 
 -10   6   1      278.83      367.27     22.93 o 
  -8   6   1      807.49      763.81     64.78 o 
  -6   6   1      134.52      219.11     98.75 o 
  -4   6   1      342.41      473.48     35.30 o 
  -2   6   1      514.08      597.39     66.25 o 
   0   6   1       71.95      112.48     20.63 o 
   2   6   1      155.07      175.20     22.36 o 
   4   6   1     1811.37     1780.73     40.62 o 
   6   6   1      819.71      694.81     50.45 o 
   8   6   1      251.20      246.94     23.69 o 
  10   6   1      298.13      419.38     60.20 o 
  12   6   1       19.88       20.16     12.69 o 
  14   6   1       25.93        5.36      9.71 o 
  16   6   1       79.94       92.99     14.17 o 
  18   6   1       24.77       17.08     11.14 o 
  20   6   1        0.33        3.26      9.08 o 
 -15   7   1        0.06        8.77     16.47 o 
 -13   7   1        0.50        9.82     16.03 o 
 -11   7   1        7.43       14.16     14.79 o 
  -9   7   1       36.39       44.47     23.72 o 
  -7   7   1       93.07       73.21     29.36 o 
  -1   7   1        3.77       34.71     17.73 o 
   1   7   1        1.10        9.21     19.80 o 
   3   7   1       59.47      105.47     36.25 o 
   5   7   1        0.51        9.84     19.10 o 
   7   7   1        0.67      -11.08     18.36 o 
   9   7   1        9.82        8.66     25.78 o 
  11   7   1       24.51       32.37     18.20 o 
  13   7   1       51.47       53.05     19.74 o 
  15   7   1       23.74       18.61     17.29 o 
  -4   8   1      188.78       29.52     28.47 o 
  -2   8   1      133.80       42.07     41.49 o 
   2   8   1       42.94       38.97     36.64 o 
   4   8   1      237.78      400.44     68.63 o 
 -32   0   2      497.65      476.85     42.11 o 
 -30   0   2      582.57      574.24     34.13 o 
 -28   0   2      240.81      207.56     16.22 o 
 -26   0   2      964.50      856.98     33.78 o 
 -24   0   2     2274.06     2157.43     41.43 o 
 -22   0   2     4122.61     4301.88     48.60 o 
 -20   0   2     7313.32     7506.78     77.94 o 
 -18   0   2     6901.51     6830.18     65.60 o 
 -16   0   2    11622.45    11464.67    108.87 o 
 -14   0   2    32461.08    35092.69    391.70 o 
 -12   0   2     9357.50     9186.40    197.98 o 
 -10   0   2    18133.84    19100.16    446.95 o 
  -8   0   2     8559.25     7992.63    289.19 o 
  -6   0   2       21.95       58.53      6.72 o 
   2   0   2    27497.32    29602.09    285.73 o 
   4   0   2    54800.09    59243.83    701.50 o 
   6   0   2     6532.56     7369.05     63.97 o 
   8   0   2    42976.11    46922.67    539.82 o 
  10   0   2    63220.55    71719.23    937.69 o 
  12   0   2     1252.48     1070.71     14.71 o 
  14   0   2    10195.30    10157.03    102.34 o 
  16   0   2    10257.75     9808.88    104.41 o 
  18   0   2     7783.46     7909.28     82.80 o 
  20   0   2     4434.38     4280.32     59.09 o 
  22   0   2      919.56      827.81     18.08 o 
  24   0   2     1407.47     1385.08     25.46 o 
  26   0   2     1539.85     1439.91     24.67 o 
  28   0   2      957.51      969.43     30.61 o 
  30   0   2      944.42     1031.35     50.17 o 
 -31   1   2      246.51      206.31     42.57 o 
 -29   1   2      173.96      161.11     18.91 o 
 -27   1   2      336.10      332.00      8.66 o 
 -25   1   2      705.13      714.70     12.32 o 
 -23   1   2     1805.00     1797.57     17.82 o 
 -21   1   2     4119.97     4064.27     33.48 o 
 -19   1   2     2045.27     2069.64     16.78 o 
 -17   1   2     1114.53     1165.71     15.18 o 
 -15   1   2     5447.66     5144.72     34.69 o 
 -13   1   2     8507.00     7724.37     51.32 o 
 -11   1   2    16261.87    16352.39    197.67 o 
  -9   1   2    12105.43    12127.97    167.82 o 
  -7   1   2    22352.94    25442.69    179.24 o 
  -5   1   2     3944.11     4292.22     27.78 o 
  -3   1   2   105010.66   112063.84   1112.80 o 
  -1   1   2    16636.65    18738.98    121.00 o 
   1   1   2      151.98      210.06      4.49 o 
   3   1   2    15501.13    16230.27    108.20 o 
   5   1   2      274.45      235.88      6.33 o 
   7   1   2     7010.65     5955.26     38.30 o 
   9   1   2    41294.39    45911.54    384.03 o 
  11   1   2    10486.76    10373.98     69.00 o 
  13   1   2     2518.41     2402.79     18.45 o 
  15   1   2     3119.17     3188.02     27.12 o 
  17   1   2     3239.93     3226.79     28.35 o 
  19   1   2     3147.31     3090.35     31.63 o 
  21   1   2     1787.59     1682.18     21.56 o 
  23   1   2     1200.61     1269.13     16.77 o 
  25   1   2      559.32      623.22     13.84 o 
  27   1   2      373.11      409.71     12.95 o 
  29   1   2      605.52      628.03     18.37 o 
 -32   2   2       49.70       15.01     14.62 o 
 -30   2   2       35.11       26.14     13.12 o 
 -28   2   2      329.77      298.84     18.23 o 
 -26   2   2      181.64      187.94      8.93 o 
 -24   2   2       93.34       97.31      6.08 o 
 -22   2   2     1205.43     1239.40     18.81 o 
 -20   2   2      705.95      705.98     11.67 o 
 -18   2   2       14.38       36.19      8.09 o 
 -16   2   2     1538.20     1728.13     15.54 o 
 -14   2   2       63.66       89.14      5.57 o 
 -12   2   2      576.44      601.55     11.48 o 
 -10   2   2     4244.34     4251.63     31.33 o 
  -8   2   2    14042.44    14489.29    103.32 o 
  -6   2   2     5355.98     5064.80     36.70 o 
  -4   2   2       65.47       75.56      5.50 o 
  -2   2   2    23184.72    23950.49    176.88 o 
   0   2   2     2150.46     1860.83     16.26 o 
   2   2   2    17816.75    18387.95    130.85 o 
   4   2   2    10780.95    11385.46     76.77 o 
   6   2   2    29847.34    33369.29    265.46 o 
   8   2   2    18115.59    18326.16    136.86 o 
  10   2   2     2018.43     1853.32     18.00 o 
  12   2   2     1978.10     2216.40     20.05 o 
  14   2   2     2129.64     2069.57     19.85 o 
  16   2   2     3797.95     3581.87     31.50 o 
  18   2   2      651.20      653.42     11.77 o 
  20   2   2      715.44      700.29     13.18 o 
  22   2   2     1211.72     1219.08     17.02 o 
  24   2   2       91.35       99.26      7.42 o 
  26   2   2      135.86      156.75     12.63 o 
  28   2   2      391.09      395.98     12.66 o 
 -29   3   2       13.57        9.01     10.42 o 
 -27   3   2        6.49       26.31      6.12 o 
 -25   3   2      180.75      140.11      8.26 o 
 -23   3   2       29.01       40.91      6.83 o 
 -21   3   2        7.72       43.15      6.06 o 
 -19   3   2      179.92      149.34      8.98 o 
 -17   3   2      447.93      353.57     10.74 o 
 -15   3   2      550.89      519.54     16.15 o 
 -13   3   2      138.42      160.66      8.55 o 
 -11   3   2        0.30       31.12      5.91 o 
  -9   3   2      626.24      936.84     14.54 o 
  -7   3   2     5566.20     5676.89     48.80 o 
  -5   3   2     2854.92     2752.17     25.84 o 
  -3   3   2     8434.09     9312.23     69.14 o 
  -1   3   2       70.06      165.43     23.28 o 
   1   3   2     3280.55     3669.60     33.38 o 
   3   3   2       10.71       34.97      6.83 o 
   5   3   2      789.23      733.09     22.18 o 
   7   3   2     1370.47     1425.45     20.94 o 
   9   3   2      120.31      159.52      8.14 o 
  11   3   2       66.41      117.52     13.95 o 
  13   3   2      127.32      160.35      9.63 o 
  15   3   2      255.03      267.09     10.72 o 
  17   3   2       17.34       20.34      6.95 o 
  19   3   2       24.76       29.99      6.79 o 
  21   3   2      305.31      298.51     10.82 o 
  23   3   2      150.57      108.19      8.92 o 
  25   3   2       61.92       39.45      8.87 o 
  27   3   2      228.56      182.61     10.30 o 
 -28   4   2       10.38       -3.11      8.67 o 
 -26   4   2      134.13      100.16      8.46 o 
 -24   4   2      334.30      306.24     13.73 o 
 -22   4   2      584.76      480.18     14.56 o 
 -20   4   2      417.60      383.00     13.39 o 
 -18   4   2       54.02       95.07      9.73 o 
 -16   4   2      551.23      610.96     16.37 o 
 -14   4   2      343.18      362.12     16.22 o 
 -12   4   2      895.09      804.90     16.99 o 
 -10   4   2      295.50      411.45     13.46 o 
  -8   4   2     1540.70     1585.51     20.24 o 
  -6   4   2      424.54      385.25     18.66 o 
  -4   4   2      341.23      434.10     13.16 o 
  -2   4   2     2872.79     3187.76     36.37 o 
   0   4   2      206.13      237.34     16.08 o 
   2   4   2     1504.15     1612.92     23.03 o 
   4   4   2      775.59      873.81     20.10 o 
   6   4   2     1318.74     1280.53     22.66 o 
   8   4   2     5033.59     4936.74     56.89 o 
  10   4   2     2657.88     2590.43     64.75 o 
  12   4   2      295.91      272.67     16.21 o 
  14   4   2       58.58       62.59      9.08 o 
  16   4   2      772.37      792.47     17.56 o 
  18   4   2      773.72      695.78     17.22 o 
  20   4   2      210.68      202.24     11.71 o 
  22   4   2      168.22      185.01     10.68 o 
  24   4   2       86.88       42.62      8.22 o 
  26   4   2        2.45        8.19      7.73 o 
 -25   5   2      236.07      241.55     13.30 o 
 -23   5   2      527.88      483.88     24.58 o 
 -21   5   2      920.01      864.49     21.89 o 
 -19   5   2      376.16      423.54     20.71 o 
 -17   5   2      120.04      123.64     15.17 o 
 -15   5   2      221.92      232.39     20.35 o 
 -13   5   2     2064.83     2273.08     45.74 o 
 -11   5   2     3446.66     3544.37     55.69 o 
  -9   5   2      156.38      157.97     16.80 o 
  -7   5   2      934.86      962.75     32.10 o 
  -5   5   2     2611.64     3073.30    184.29 o 
  -3   5   2     1853.72     1986.92     56.46 o 
  -1   5   2     3299.88     3311.63     59.24 o 
   1   5   2     3412.67     3859.17    116.41 o 
   3   5   2     3908.37     3937.17     52.95 o 
   5   5   2     3363.04     3254.82     52.06 o 
   7   5   2     4321.58     4471.05     74.47 o 
   9   5   2     6173.38     6501.22    123.02 o 
  11   5   2     2837.57     3077.64     65.90 o 
  13   5   2      835.12      870.91     29.29 o 
  15   5   2     1029.13      998.34     21.04 o 
  17   5   2      556.46      559.31     16.10 o 
  19   5   2      482.36      370.18     16.63 o 
  21   5   2      710.66      692.23     22.01 o 
  23   5   2      142.53      116.64     19.03 o 
 -22   6   2      579.89      604.96     22.24 o 
 -20   6   2      626.00      670.96     29.04 o 
 -18   6   2      728.14      725.74     27.70 o 
 -16   6   2      833.25      808.42     36.67 o 
 -14   6   2     1199.69     1312.11     39.66 o 
 -12   6   2      685.76      730.33     34.59 o 
 -10   6   2     2083.16     2072.77     48.16 o 
  -8   6   2     2021.26     2347.30     71.51 o 
  -6   6   2     1352.46     1464.76     42.89 o 
  -4   6   2     3432.52     3436.69    100.42 o 
  -2   6   2     2561.08     2646.80     57.51 o 
   0   6   2     4084.47     4145.37     75.38 o 
   2   6   2     2863.80     2828.29     59.27 o 
   4   6   2     3361.34     3383.44     67.85 o 
   6   6   2     4084.98     4154.04     76.43 o 
   8   6   2     2708.66     2743.13     51.64 o 
  10   6   2     1793.85     1810.87     40.86 o 
  12   6   2     1255.01     1265.39     29.29 o 
  14   6   2     1130.61     1083.10     27.94 o 
  16   6   2      826.61      835.21     21.96 o 
  18   6   2      495.19      538.03     20.27 o 
  20   6   2      375.60      369.73     17.40 o 
 -17   7   2      456.08      484.78     33.25 o 
 -15   7   2      956.40     1010.62     38.16 o 
 -13   7   2      567.83      587.21     35.79 o 
 -11   7   2      509.72      519.54     29.08 o 
  -9   7   2     1626.61     1823.86     54.77 o 
  -7   7   2      679.70      788.46     32.20 o 
  -1   7   2     1921.94     2247.31     60.82 o 
   1   7   2     1366.11     1278.32     54.72 o 
   3   7   2      655.24      713.34     55.06 o 
   5   7   2      790.70      852.50     35.57 o 
   7   7   2      740.73      773.54     53.02 o 
   9   7   2      595.53      559.14     34.69 o 
  11   7   2      533.97      541.88     30.63 o 
  13   7   2      398.59      433.95     23.37 o 
  -6   8   2      614.97      638.32     73.19 o 
  -4   8   2      603.73      644.13     72.12 o 
  -2   8   2      452.11      538.91     45.89 o 
   0   8   2      230.32       14.73     37.61 o 
   2   8   2      531.82      770.05     68.53 o 
 -33   1   3       34.38       25.80     16.02 o 
 -31   1   3      155.75      110.08     48.44 o 
 -29   1   3      125.25      121.93     10.38 o 
 -27   1   3      380.20      370.40     11.18 o 
 -25   1   3     1112.17     1102.16     25.19 o 
 -23   1   3     1329.42     1223.05     13.62 o 
 -21   1   3      738.74      728.79      9.14 o 
 -19   1   3      417.55      458.13      7.11 o 
 -17   1   3      491.40      413.28      5.72 o 
 -15   1   3     4257.21     4115.82     27.79 o 
 -13   1   3     2546.39     2701.26     18.19 o 
 -11   1   3     3525.75     3528.64     21.91 o 
  -9   1   3    12250.30    12751.43    172.41 o 
  -7   1   3      998.59     1053.30      8.76 o 
  -5   1   3    53464.00    56696.26    475.68 o 
  -3   1   3     2915.24     3158.71     21.29 o 
  -1   1   3      144.26      186.37      5.49 o 
   1   1   3    23405.02    25607.49    181.86 o 
   3   1   3     7196.57     7503.97     91.04 o 
   5   1   3    26199.69    28652.53    211.14 o 
   7   1   3     9624.20     9954.44     76.45 o 
   9   1   3       53.12       80.51      4.46 o 
  11   1   3     3294.71     3268.25     24.64 o 
  13   1   3     1155.12     1160.89     12.12 o 
  15   1   3       24.47       49.58      4.73 o 
  17   1   3     1578.42     1618.13     16.95 o 
  19   1   3     3596.17     3645.08     32.27 o 
  21   1   3     1322.99     1330.98     17.44 o 
  23   1   3      183.97      210.01      9.87 o 
  25   1   3      283.81      282.66     11.09 o 
  27   1   3      184.70      193.14     10.11 o 
  29   1   3      133.03      133.35     17.93 o 
 -32   2   3      180.10      117.19     30.81 o 
 -30   2   3      339.59      406.30     22.89 o 
 -28   2   3      249.68      240.93     14.97 o 
 -26   2   3     1027.26      960.39     34.26 o 
 -24   2   3     2035.41     2070.74     44.01 o 
 -22   2   3     1048.67     1072.63     17.25 o 
 -20   2   3     1721.92     1656.01     18.47 o 
 -18   2   3     1474.75     1396.37     13.80 o 
 -16   2   3     1093.97     1112.36     12.32 o 
 -14   2   3     3828.68     3728.89     28.45 o 
 -12   2   3     4359.59     4217.01     32.58 o 
 -10   2   3    15944.32    15853.25    112.96 o 
  -8   2   3    12324.66    12331.32     85.03 o 
  -6   2   3       11.34      126.43      9.17 o 
  -4   2   3    13074.47    12867.90     86.38 o 
  -2   2   3    14963.36    16524.87    115.19 o 
   0   2   3    16983.31    18878.56    133.63 o 
   2   2   3     5608.11     4880.77     33.60 o 
   4   2   3     2489.67     2314.29     19.64 o 
   6   2   3    19436.00    21103.12    158.14 o 
   8   2   3     1262.23     1252.06     12.53 o 
  10   2   3      869.34      728.80     10.44 o 
  12   2   3    11620.35    12192.80     91.31 o 
  14   2   3     1214.60     1152.73     13.92 o 
  16   2   3      303.39      309.04      8.70 o 
  18   2   3     5052.22     5048.59     43.43 o 
  20   2   3     1927.94     1938.45     23.36 o 
  22   2   3      448.90      486.52     12.41 o 
  24   2   3     1721.80     1707.65     27.56 o 
  26   2   3      546.76      540.96     15.68 o 
  28   2   3       35.37       54.24      8.31 o 
 -31   3   3      345.86      397.37     24.64 o 
 -29   3   3      285.33      325.21     24.83 o 
 -27   3   3      447.06      410.68     20.14 o 
 -25   3   3     1508.54     1448.64     40.95 o 
 -23   3   3      879.17      945.51     24.05 o 
 -21   3   3      716.12      692.28     13.90 o 
 -19   3   3     1501.88     1514.51     21.45 o 
 -17   3   3     4455.81     4404.03     38.46 o 
 -15   3   3     7652.37     7579.79     75.40 o 
 -13   3   3     7179.37     7063.47     55.43 o 
 -11   3   3     3466.54     3001.94     26.19 o 
  -9   3   3     1497.99     1330.99     17.22 o 
  -7   3   3    35298.06    38133.07    324.41 o 
  -5   3   3    19885.89    19876.05    167.21 o 
  -3   3   3    24558.10    24845.91    214.70 o 
  -1   3   3    37372.34    40543.53    391.58 o 
   1   3   3    18799.64    18766.03    151.57 o 
   3   3   3     8960.95     8166.23     58.34 o 
   5   3   3     5855.19     5613.06     44.20 o 
   7   3   3    17702.78    18284.00    143.76 o 
   9   3   3     7124.21     7092.75     56.19 o 
  11   3   3     7087.25     6921.27     55.77 o 
  13   3   3     5016.84     4977.81     42.86 o 
  15   3   3     1258.70     1241.93     16.58 o 
  17   3   3     3381.33     3280.89     33.43 o 
  19   3   3     3938.12     4031.74     38.32 o 
  21   3   3      454.79      497.26     13.08 o 
  23   3   3     1103.43     1095.24     22.51 o 
  25   3   3     1157.05     1050.05     30.83 o 
  27   3   3      138.74      108.98     15.29 o 
 -28   4   3      139.45      120.16     22.54 o 
 -26   4   3      371.48      380.70     17.14 o 
 -24   4   3      277.26      352.85     12.54 o 
 -22   4   3      100.88      121.94     10.18 o 
 -20   4   3      971.53      889.06     19.29 o 
 -18   4   3     2504.70     2595.18     30.99 o 
 -16   4   3      507.66      456.65     16.06 o 
 -14   4   3      504.58      503.96     23.72 o 
 -12   4   3     7076.59     7072.38     68.76 o 
 -10   4   3     2258.39     2198.99     28.29 o 
  -8   4   3     1078.62     1125.39     21.73 o 
  -6   4   3    13347.61    13311.42    126.60 o 
  -4   4   3     5026.98     5054.08     45.27 o 
  -2   4   3     6145.42     6254.83     58.47 o 
   0   4   3    11575.73    11115.18    104.95 o 
   2   4   3     8848.17     9212.11     93.77 o 
   4   4   3     5249.84     5480.53     52.83 o 
   6   4   3      932.85      970.52     31.69 o 
   8   4   3     1882.93     1765.22     25.71 o 
  10   4   3     4101.85     3950.79     40.89 o 
  12   4   3     3473.73     3342.26     35.02 o 
  14   4   3     2320.87     2176.14     25.68 o 
  16   4   3      723.72      736.22     15.39 o 
  18   4   3      554.34      641.43     15.99 o 
  20   4   3      659.79      648.82     17.59 o 
  22   4   3      683.16      659.46     17.78 o 
  24   4   3      575.43      590.62     19.58 o 
 -25   5   3      256.79      219.57     29.63 o 
 -23   5   3      259.21      252.26     12.43 o 
 -21   5   3       75.89       77.10     11.56 o 
 -19   5   3     1008.58      991.35     30.32 o 
 -17   5   3      715.21      723.98     26.36 o 
 -15   5   3      212.64      205.15     15.33 o 
 -13   5   3     1886.01     2131.11     69.15 o 
 -11   5   3     1026.10     1200.37     29.90 o 
  -9   5   3     1813.35     1587.73     33.81 o 
  -7   5   3     2042.79     2258.86     58.07 o 
  -5   5   3     2846.10     2849.28     45.54 o 
  -3   5   3     1147.20     1120.99     33.79 o 
  -1   5   3     1638.11     1648.61     39.06 o 
   1   5   3     2332.19     2298.02     39.61 o 
   3   5   3     1556.22     1533.53     32.59 o 
   5   5   3     3382.06     3356.58    102.74 o 
   7   5   3     1856.34     1961.97     35.13 o 
   9   5   3      857.94      968.20     53.90 o 
  11   5   3      598.74      615.37     25.16 o 
  13   5   3     1341.70     1345.79     22.70 o 
  15   5   3      987.27      931.14     19.78 o 
  17   5   3      542.34      492.66     16.22 o 
  19   5   3      381.27      367.72     16.36 o 
  21   5   3      442.60      462.49     18.88 o 
  23   5   3      292.94      281.50     24.88 o 
 -22   6   3       93.73       34.79     12.26 o 
 -20   6   3       27.58       18.68     13.49 o 
 -18   6   3       49.91      102.49     18.46 o 
 -16   6   3       67.33       68.53     18.16 o 
 -14   6   3      101.22      135.32     20.73 o 
 -12   6   3       23.37       63.24     16.92 o 
 -10   6   3        1.37       24.47     14.64 o 
  -8   6   3      640.04      621.57     42.53 o 
  -6   6   3       94.43      113.34     25.53 o 
  -4   6   3      587.63      574.42     38.71 o 
  -2   6   3      517.35      718.48     68.34 o 
   0   6   3      203.15      308.38     24.19 o 
   2   6   3        1.79       19.57     18.66 o 
   4   6   3       31.00       86.46     49.15 o 
   6   6   3      271.80      234.66     66.67 o 
   8   6   3       13.73       61.90     17.52 o 
  10   6   3        5.95       15.57     15.72 o 
  12   6   3      264.30      306.94     32.44 o 
  14   6   3       48.40       36.20     10.93 o 
  16   6   3       39.77       21.94     10.41 o 
  18   6   3      136.85      112.96     12.84 o 
 -17   7   3        0.90       10.66     26.17 o 
 -15   7   3       24.91       22.40     16.46 o 
 -13   7   3       44.20       32.17     17.08 o 
 -11   7   3       23.78       39.96     19.60 o 
  -9   7   3      189.99      180.14     21.97 o 
  -7   7   3      109.16      123.66     45.61 o 
  -3   7   3      275.43      458.40     55.64 o 
  -1   7   3      220.42      459.99     60.44 o 
   1   7   3      125.77      157.42     37.61 o 
   3   7   3       41.95       45.94     20.72 o 
   5   7   3       12.29        9.91     18.34 o 
   7   7   3       19.11       32.67     25.49 o 
   9   7   3       53.75       50.75     24.19 o 
  11   7   3        9.12        0.43     11.46 o 
  13   7   3        8.00       15.71     13.02 o 
   0   8   3      346.29      460.73     69.31 o 
   2   8   3      153.36      165.95     44.98 o 
 -34   0   4      654.94      705.13     44.34 o 
 -32   0   4      668.94      681.11     47.46 o 
 -30   0   4      558.65      566.95     34.75 o 
 -28   0   4     1621.59     1616.29     50.65 o 
 -26   0   4     1032.24      915.93     59.56 o 
 -24   0   4     4220.90     4031.75     79.02 o 
 -22   0   4     9565.51     9173.28     91.88 o 
 -20   0   4     1397.01     1243.54     24.10 o 
 -18   0   4     5243.80     5707.76     51.13 o 
 -16   0   4    16873.45    17491.03    449.68 o 
 -14   0   4    32548.77    34923.37    539.08 o 
 -12   0   4    26251.72    28149.05    445.04 o 
 -10   0   4      399.64      359.91     24.38 o 
  -8   0   4       24.69       65.16     10.18 o 
  -6   0   4    13310.26    13855.87    252.87 o 
  -4   0   4    77588.23    88086.09   1142.06 o 
  -2   0   4    42819.93    48352.32    534.37 o 
   0   0   4    42573.05    45505.01    574.17 o 
   2   0   4     2218.46     2620.33     24.01 o 
   4   0   4     1238.73     1029.56     13.05 o 
   6   0   4    32449.07    34442.70    372.54 o 
   8   0   4    43703.06    48710.37    577.72 o 
  10   0   4    30875.94    34705.51    387.64 o 
  12   0   4    10516.81    10481.50    105.34 o 
  14   0   4    10625.16    10936.84    110.38 o 
  16   0   4    11727.51    11589.21    128.41 o 
  18   0   4     4691.48     4599.75     56.45 o 
  20   0   4     3960.07     3917.99     48.76 o 
  22   0   4     3657.05     3511.17     44.42 o 
  24   0   4      294.88      299.88     15.48 o 
  26   0   4     1071.37      990.03     23.68 o 
  28   0   4     1295.03     1100.53     26.81 o 
 -33   1   4      402.37      470.17     39.82 o 
 -31   1   4      287.78      310.80     21.56 o 
 -29   1   4      594.34      671.25     27.43 o 
 -27   1   4      991.57      887.10     36.39 o 
 -25   1   4      909.81      821.58     22.50 o 
 -23   1   4     2913.83     2918.56     34.23 o 
 -21   1   4     2917.91     2931.60     25.89 o 
 -19   1   4     2349.69     2304.86     21.02 o 
 -17   1   4     5991.85     6040.69     38.83 o 
 -15   1   4     7672.39     7599.72     49.64 o 
 -13   1   4     9960.87     9970.97    134.63 o 
 -11   1   4     7455.13     7132.73     80.66 o 
  -9   1   4     4449.13     3989.05     23.71 o 
  -7   1   4     3557.72     3547.24     28.69 o 
  -5   1   4     9447.65     9280.02     64.88 o 
  -3   1   4    18724.80    19063.37    126.04 o 
  -1   1   4     5452.92     5380.41     56.18 o 
   1   1   4      330.49      367.28      5.42 o 
   3   1   4      737.04      671.12      7.88 o 
   5   1   4    19951.48    20083.72    139.42 o 
   7   1   4    21193.59    22378.45    187.52 o 
   9   1   4     3953.84     3701.10     24.77 o 
  11   1   4     6206.73     5986.24     41.88 o 
  13   1   4     5921.55     6214.98     44.47 o 
  15   1   4     6037.35     6201.37     45.93 o 
  17   1   4     6065.05     6202.21     49.73 o 
  19   1   4     2048.79     2119.73     23.98 o 
  21   1   4     1154.74     1197.77     15.61 o 
  23   1   4      729.45      707.29     14.81 o 
  25   1   4      662.90      628.12     12.85 o 
  27   1   4      908.82      919.88     21.42 o 
  29   1   4      218.73      208.63     17.22 o 
 -32   2   4      176.78      149.24     35.41 o 
 -30   2   4      169.19      215.39     20.99 o 
 -28   2   4       34.96       37.83      5.31 o 
 -26   2   4      629.37      531.21     19.39 o 
 -24   2   4      892.20      789.49     10.62 o 
 -22   2   4     1285.62     1297.31     16.34 o 
 -20   2   4     1976.54     1863.88     18.91 o 
 -18   2   4        3.55       26.43      5.10 o 
 -16   2   4     2875.22     2943.57     23.37 o 
 -14   2   4     8697.13     8596.70     60.13 o 
 -12   2   4    11235.02    12021.74     85.04 o 
 -10   2   4    12282.42    12540.26     87.39 o 
  -8   2   4    10574.19    11012.25     73.35 o 
  -6   2   4    11129.82    10922.26     73.14 o 
  -4   2   4     4968.33     4759.23     33.20 o 
  -2   2   4    21132.17    22400.16    163.50 o 
   0   2   4     3886.22     3874.42     27.45 o 
   2   2   4    13973.97    14631.64    111.41 o 
   4   2   4     6726.04     6690.18     45.29 o 
   6   2   4    10726.26    10482.97     73.76 o 
   8   2   4     8963.48     9101.48     63.15 o 
  10   2   4     1664.53     1580.62     14.42 o 
  12   2   4     1621.94     1605.10     16.75 o 
  14   2   4      689.96      708.06     13.02 o 
  16   2   4     1058.20     1160.56     16.93 o 
  18   2   4     2963.30     2726.45     27.52 o 
  20   2   4      956.51      969.50     17.92 o 
  22   2   4       54.85       94.72      8.03 o 
  24   2   4      659.10      602.91     12.74 o 
  26   2   4      313.29      342.10     12.29 o 
  28   2   4      107.86      112.94      8.70 o 
 -31   3   4       70.02       48.73     18.24 o 
 -29   3   4       13.68        6.96      7.71 o 
 -27   3   4       16.41       13.72      5.84 o 
 -25   3   4      189.49      216.98     12.10 o 
 -23   3   4       66.89       47.24      5.45 o 
 -21   3   4        3.97       12.60      4.77 o 
 -19   3   4      229.69      266.25      9.46 o 
 -17   3   4        6.62       14.99      5.21 o 
 -15   3   4       13.78       65.50      8.83 o 
 -13   3   4       36.57       94.42      6.92 o 
 -11   3   4     1851.27     1771.47     19.05 o 
  -9   3   4     1602.42     1779.56     18.03 o 
  -7   3   4      993.97     1103.57     35.74 o 
  -5   3   4      788.80      943.10     38.45 o 
  -3   3   4      181.65      279.60     10.56 o 
  -1   3   4       15.51       90.84      7.74 o 
   1   3   4      685.34      674.82     11.76 o 
   3   3   4     7923.63     8151.80     59.54 o 
   5   3   4      316.95      289.05      9.77 o 
   7   3   4      370.78      473.80     10.48 o 
   9   3   4      169.19      254.73      9.55 o 
  11   3   4       40.56       53.04      7.59 o 
  13   3   4       52.91       57.21      6.96 o 
  15   3   4       29.53       47.39      8.11 o 
  17   3   4       59.89       75.17      7.65 o 
  19   3   4       12.72       25.88      6.76 o 
  21   3   4        4.89        6.13      5.81 o 
  23   3   4       76.12       96.96      9.16 o 
  25   3   4       86.49       85.86      9.18 o 
  27   3   4       19.31        9.87      7.55 o 
 -28   4   4       22.30       24.41     10.17 o 
 -26   4   4       78.73       85.17      8.68 o 
 -24   4   4      127.87      106.14      9.16 o 
 -22   4   4      518.55      509.94     20.41 o 
 -20   4   4       10.55       22.75      7.18 o 
 -18   4   4      231.27      283.36     12.45 o 
 -16   4   4     1801.61     1835.39     28.16 o 
 -14   4   4     1812.17     1860.73     31.57 o 
 -12   4   4     1055.18     1042.68     23.68 o 
 -10   4   4       24.33       68.41      9.13 o 
  -8   4   4       76.69       94.48     15.44 o 
  -6   4   4     1596.88     1643.36     27.44 o 
  -4   4   4        5.49      153.98     10.74 o 
  -2   4   4      450.78      436.73     15.53 o 
   0   4   4       16.74       67.17     12.63 o 
   2   4   4       49.87       76.06      9.17 o 
   4   4   4        1.00       25.98      7.93 o 
   6   4   4      640.94      618.64     14.50 o 
   8   4   4      892.14      817.03     16.65 o 
  10   4   4      221.27      226.17     11.35 o 
  12   4   4      283.40      278.78     12.33 o 
  14   4   4       37.83       31.47      7.24 o 
  16   4   4       40.76       41.61      9.38 o 
  18   4   4      504.49      449.29     13.99 o 
  20   4   4      350.85      351.70     12.82 o 
  22   4   4        4.36        6.46      6.89 o 
  24   4   4        0.43        1.84      6.04 o 
 -27   5   4       49.14       41.78     11.80 o 
 -25   5   4      354.00      286.84     16.55 o 
 -23   5   4      202.20      142.92     12.52 o 
 -21   5   4      252.93      296.90     15.09 o 
 -19   5   4      425.27      443.24     25.92 o 
 -17   5   4      913.50      783.65     24.37 o 
 -15   5   4      786.21      820.86     22.88 o 
 -13   5   4      825.77      954.17     30.54 o 
 -11   5   4     5287.84     5250.82     79.48 o 
  -9   5   4     2862.67     2998.64    112.02 o 
  -7   5   4      379.73      494.37     47.09 o 
  -5   5   4     1755.96     1823.81     36.48 o 
  -3   5   4     3399.40     3367.40     71.93 o 
  -1   5   4      559.29      673.01     22.81 o 
   1   5   4       99.02       99.88     13.96 o 
   3   5   4     2000.83     1986.44     33.81 o 
   5   5   4     2183.20     2352.96     90.43 o 
   7   5   4     1495.24     1631.31     40.52 o 
   9   5   4      687.91      702.84     17.65 o 
  11   5   4      107.80       78.76     10.19 o 
  13   5   4      408.55      399.87     16.06 o 
  15   5   4      608.16      642.43     18.92 o 
  17   5   4      667.32      612.69     18.17 o 
  19   5   4      459.76      456.43     17.10 o 
  21   5   4       84.76       71.29     11.90 o 
 -22   6   4      278.34      340.38     31.72 o 
 -20   6   4      328.57      362.95     27.15 o 
 -18   6   4      524.86      435.21     25.98 o 
 -16   6   4      489.23      512.20     26.96 o 
 -14   6   4     1919.80     2092.34     54.59 o 
 -12   6   4     1341.22     1377.71     37.56 o 
 -10   6   4     1413.47     1353.17     38.07 o 
  -8   6   4     1455.03     1496.25     43.22 o 
  -6   6   4     1025.81     1032.41     30.28 o 
  -4   6   4     3088.45     3142.76     62.67 o 
  -2   6   4     1786.78     1800.60     53.36 o 
   0   6   4     1844.59     1778.17     43.24 o 
   2   6   4     1134.76     1209.47     45.30 o 
   4   6   4      793.39      849.99     30.49 o 
   6   6   4     1253.91     1162.86     37.04 o 
   8   6   4     1607.45     1693.68     33.16 o 
  10   6   4     1091.81     1158.69     24.60 o 
  12   6   4      612.05      596.16     19.58 o 
  14   6   4      538.98      593.31     19.53 o 
  16   6   4      657.97      732.70     24.51 o 
  18   6   4      411.45      398.61     17.90 o 
 -17   7   4      103.72      143.94     37.05 o 
 -15   7   4      319.47      390.75     30.47 o 
 -13   7   4      654.54      540.59     30.03 o 
 -11   7   4       58.63       89.16     21.01 o 
  -9   7   4      227.34      336.81     24.96 o 
  -7   7   4      936.29      849.66     33.29 o 
  -3   7   4      324.72      566.68     54.77 o 
  -1   7   4      602.20      642.13     44.03 o 
   3   7   4      543.92      701.13     52.44 o 
   5   7   4      512.26      596.69     44.68 o 
   7   7   4      432.91      324.36     27.72 o 
   9   7   4      581.07      615.76     26.30 o 
  11   7   4      573.99      681.90     24.85 o 
  13   7   4      355.37      351.67     22.74 o 
   0   8   4      192.78        3.00     35.48 o 
 -33   1   5      120.73      106.99     28.63 o 
 -31   1   5       46.34       46.82     14.88 o 
 -29   1   5      282.52      295.01     20.00 o 
 -27   1   5      678.00      570.81     34.06 o 
 -25   1   5      399.36      406.08     16.36 o 
 -23   1   5     1209.93     1167.41     21.79 o 
 -21   1   5       94.32      104.01      2.92 o 
 -19   1   5        5.39       18.40      3.57 o 
 -17   1   5      215.85      159.41     10.50 o 
 -15   1   5      107.99      114.68      5.47 o 
 -13   1   5     4845.59     4542.84     27.97 o 
 -11   1   5      584.77      459.46      7.08 o 
  -9   1   5     1247.91     1271.09     10.24 o 
  -7   1   5     2153.06     1975.83     13.42 o 
  -5   1   5       87.72      126.97      5.20 o 
  -3   1   5       41.25      172.63      4.78 o 
  -1   1   5    18958.74    19589.19    139.14 o 
   1   1   5     6786.54     6709.64    141.12 o 
   3   1   5    24083.64    26318.45    257.60 o 
   5   1   5    17334.81    18957.92    197.70 o 
   7   1   5     2320.02     2220.89     17.67 o 
   9   1   5    13045.78    13171.95     92.04 o 
  11   1   5      701.03      826.58     10.84 o 
  13   1   5      116.21      142.05      6.33 o 
  15   1   5     3581.01     3718.10     30.63 o 
  17   1   5      927.79      860.61     13.53 o 
  19   1   5      152.32      169.58      7.59 o 
  21   1   5      855.48      792.05     14.01 o 
  23   1   5       97.39       82.17      7.50 o 
  25   1   5       13.43       23.50      7.09 o 
  27   1   5       41.93       39.04      9.14 o 
 -32   2   5       96.25       76.45     19.44 o 
 -30   2   5      191.09      210.83     46.48 o 
 -28   2   5     1411.55     1294.80     49.47 o 
 -26   2   5     1778.94     1675.26     58.83 o 
 -24   2   5      583.77      546.07     20.64 o 
 -22   2   5      455.95      415.03     11.84 o 
 -20   2   5     1598.28     1562.50     20.22 o 
 -18   2   5     1778.34     1743.97     17.61 o 
 -16   2   5     1918.38     1772.52     16.39 o 
 -14   2   5     3091.51     3059.75     24.68 o 
 -12   2   5      904.78      676.32     11.44 o 
 -10   2   5      650.09      483.98      8.06 o 
  -8   2   5     3095.02     2687.08     20.18 o 
  -6   2   5     3359.54     3283.23     23.24 o 
  -4   2   5    13165.57    13055.69     91.40 o 
  -2   2   5     9490.38     9589.80     64.32 o 
   0   2   5     5051.93     4794.19     31.87 o 
   2   2   5     8893.76     8635.89     57.65 o 
   4   2   5    15623.33    15673.40    175.61 o 
   6   2   5    16244.25    16859.63    124.08 o 
   8   2   5    14154.95    14859.44    107.90 o 
  10   2   5     4925.10     4990.84     38.39 o 
  12   2   5      327.37      243.84      6.96 o 
  14   2   5     1956.55     1872.03     21.90 o 
  16   2   5     2875.84     2949.95     28.73 o 
  18   2   5     1224.73     1136.21     15.07 o 
  20   2   5     1181.35     1123.11     16.56 o 
  22   2   5      399.92      397.69     11.42 o 
  24   2   5       44.83       52.45      7.74 o 
  26   2   5      229.93      238.07     10.82 o 
 -31   3   5      236.01      221.75     49.81 o 
 -29   3   5      899.44      745.11     45.37 o 
 -27   3   5     1020.07     1064.39     33.03 o 
 -25   3   5      767.84      769.50     20.32 o 
 -23   3   5     1796.33     1795.06     39.43 o 
 -21   3   5     5585.72     5592.94     92.98 o 
 -19   3   5     2377.73     2272.53     28.00 o 
 -17   3   5     3083.55     3007.13     27.47 o 
 -15   3   5     8780.91     8770.88     81.08 o 
 -13   3   5     4788.81     4395.01     35.70 o 
 -11   3   5     6759.35     5865.19     48.45 o 
  -9   3   5     3224.99     3062.96     24.91 o 
  -7   3   5    13912.65    13106.29     96.46 o 
  -5   3   5    11764.84    10567.89     79.28 o 
  -3   3   5    12531.97    11966.59     89.99 o 
  -1   3   5    18927.32    17688.17    134.48 o 
   1   3   5    16086.94    15484.25    114.84 o 
   3   3   5     8997.08     8704.51     64.18 o 
   5   3   5     4355.26     3953.18     31.10 o 
   7   3   5     6707.85     6599.49     51.88 o 
   9   3   5     8449.34     8465.39     67.91 o 
  11   3   5     7422.37     7259.31     59.20 o 
  13   3   5     3344.24     3323.78     31.04 o 
  15   3   5     2168.04     2191.63     24.87 o 
  17   3   5      705.90      719.03     17.18 o 
  19   3   5     1285.86     1189.61     19.17 o 
  21   3   5     1566.36     1500.44     23.46 o 
  23   3   5      523.08      580.31     19.04 o 
  25   3   5      166.74      164.78     12.55 o 
 -30   4   5      236.94      239.24     22.05 o 
 -28   4   5      525.56      473.74     20.09 o 
 -26   4   5      338.34      390.41     19.41 o 
 -24   4   5      657.92      638.82     21.29 o 
 -22   4   5     1719.37     1584.45     22.80 o 
 -20   4   5      773.29      883.08     18.24 o 
 -18   4   5     2774.57     2863.67     30.84 o 
 -16   4   5     8133.06     7769.70     74.34 o 
 -14   4   5      889.07      801.57     20.97 o 
 -12   4   5     1096.11     1100.93     27.83 o 
 -10   4   5     6710.84     6717.75     70.30 o 
  -8   4   5     2384.61     2396.90     35.13 o 
  -6   4   5     3908.67     3526.02     40.44 o 
  -4   4   5     7152.39     7137.27     68.74 o 
  -2   4   5     6950.27     6745.08     64.12 o 
   0   4   5     1513.93     1359.80     17.98 o 
   2   4   5     1243.76     1226.23     19.08 o 
   4   4   5     3234.14     3081.92     29.76 o 
   6   4   5     1387.58     1305.16     18.02 o 
   8   4   5     2112.66     1981.66     22.47 o 
  10   4   5     2541.85     2565.48     31.96 o 
  12   4   5      727.87      762.30     14.50 o 
  14   4   5      907.02      862.45     16.47 o 
  16   4   5     1259.93     1277.17     19.65 o 
  18   4   5      475.22      583.06     15.94 o 
  20   4   5      475.47      457.13     17.90 o 
  22   4   5      727.69      738.05     20.63 o 
  24   4   5      248.31      311.90     21.02 o 
 -27   5   5      182.04      160.14     36.20 o 
 -25   5   5      114.66      112.38     11.34 o 
 -23   5   5      463.09      363.96     18.11 o 
 -21   5   5      437.88      533.40     25.86 o 
 -19   5   5      751.97      839.49     23.60 o 
 -17   5   5     1303.45     1214.65     35.46 o 
 -15   5   5      814.78      835.53     27.82 o 
 -13   5   5      560.63      728.26     21.89 o 
 -11   5   5     2549.15     2508.90     46.68 o 
  -9   5   5     7829.50     7323.12     96.20 o 
  -7   5   5      160.38      267.95     26.65 o 
  -5   5   5      895.94      931.09     87.77 o 
  -3   5   5     3315.27     3268.10     91.78 o 
  -1   5   5      718.23      791.97     23.36 o 
   1   5   5     3123.04     3130.14     45.84 o 
   3   5   5     2291.99     2367.40     36.55 o 
   5   5   5      190.00      360.30     35.63 o 
   7   5   5      601.26      711.56     20.54 o 
   9   5   5     1453.46     1370.15     22.89 o 
  11   5   5      723.20      805.58     20.03 o 
  13   5   5      440.77      510.22     15.02 o 
  15   5   5      353.25      348.98     14.73 o 
  17   5   5      587.08      662.94     20.26 o 
  19   5   5      269.82      308.64     16.46 o 
  21   5   5      455.32      434.71     15.85 o 
 -22   6   5       10.88       15.70     15.92 o 
 -20   6   5       34.51       44.89     19.73 o 
 -18   6   5        4.39       35.81     17.71 o 
 -16   6   5       57.48       57.61     17.33 o 
 -14   6   5      248.39      377.39     30.31 o 
 -12   6   5      115.78       78.88     17.59 o 
 -10   6   5       39.02       37.26     15.14 o 
  -8   6   5      171.06      245.25     25.80 o 
  -6   6   5        6.71       29.34     14.60 o 
  -4   6   5      131.51       81.23     18.56 o 
  -2   6   5       94.96      121.66     22.14 o 
   0   6   5        1.37       32.39     19.02 o 
   2   6   5     1009.54      909.26     31.49 o 
   4   6   5       95.81       74.96     34.02 o 
   6   6   5       23.99       37.06     14.74 o 
   8   6   5       13.71       21.77      9.55 o 
  10   6   5        9.97       14.37     10.04 o 
  12   6   5       44.40       63.66     13.20 o 
  14   6   5       70.80       79.20     11.80 o 
  16   6   5       29.45       21.32     10.30 o 
 -17   7   5        4.27       -8.10     18.56 o 
 -15   7   5       69.69       35.20     19.48 o 
 -13   7   5      188.65      207.03     26.24 o 
 -11   7   5        0.57       11.37     14.68 o 
  -9   7   5       11.45       23.95     18.61 o 
  -7   7   5       14.17       24.91     23.94 o 
  -5   7   5       95.93      157.52     40.81 o 
  -3   7   5        7.37       22.20     28.89 o 
  -1   7   5        1.97       21.81     33.25 o 
   1   7   5       88.91      141.91     33.54 o 
   5   7   5       39.03       15.84     16.92 o 
   7   7   5       38.08        2.05     18.60 o 
   9   7   5        4.86        2.72     10.14 o 
  11   7   5       21.75       16.26     11.35 o 
  -4   8   5      214.26      195.42     47.40 o 
 -34   0   6      236.48      258.30     40.74 o 
 -32   0   6      703.01      852.69     52.57 o 
 -30   0   6      647.44      796.86     68.44 o 
 -28   0   6      301.22      342.63     28.44 o 
 -26   0   6      969.72      944.37     44.26 o 
 -24   0   6     3098.64     3289.07     70.39 o 
 -22   0   6     1593.66     1522.15     40.54 o 
 -20   0   6     1373.81     1321.79     34.44 o 
 -18   0   6     9913.66     9947.87    161.63 o 
 -16   0   6     7675.06     6822.34    108.36 o 
 -14   0   6    16825.85    17829.82    260.44 o 
 -12   0   6     4632.93     4425.89     66.35 o 
 -10   0   6     1008.06      886.32      8.07 o 
  -8   0   6    46191.63    51303.33    760.99 o 
  -6   0   6    98441.14   110227.55   1549.28 o 
  -4   0   6   107481.16   119911.59   1717.38 o 
  -2   0   6     7129.73     6616.99    135.10 o 
   0   0   6    15104.71    14928.51    277.69 o 
   2   0   6    16877.35    18204.19    269.74 o 
   4   0   6    17359.07    17647.10    365.50 o 
   6   0   6    21149.22    22795.09    248.17 o 
   8   0   6     8261.41     8248.21     74.33 o 
  10   0   6     1964.12     1823.64     22.41 o 
  12   0   6     6100.53     5910.85     64.27 o 
  14   0   6     4014.22     3808.15     45.32 o 
  16   0   6     3747.25     3594.13     48.33 o 
  18   0   6     2336.30     2469.81     33.50 o 
  20   0   6      169.13      197.51     10.71 o 
  22   0   6      711.50      672.36     19.90 o 
  24   0   6     1395.27     1395.43     28.12 o 
  26   0   6      815.89      834.16     25.69 o 
 -33   1   6      317.56      376.05     27.09 o 
 -31   1   6      272.40      307.33     23.63 o 
 -29   1   6      154.74      249.31     19.41 o 
 -27   1   6      638.51      717.92     25.45 o 
 -25   1   6     3399.37     3546.00     73.24 o 
 -23   1   6      966.73      931.78     22.33 o 
 -21   1   6        7.35       42.27      4.93 o 
 -19   1   6     3380.60     3338.26     55.09 o 
 -17   1   6     3915.75     3565.33     31.13 o 
 -15   1   6     4731.44     4351.49     45.83 o 
 -13   1   6    16307.93    16745.83    277.37 o 
 -11   1   6     2038.34     1742.10     12.98 o 
  -9   1   6      119.21      106.67      4.42 o 
  -7   1   6     8667.70     8028.51     50.21 o 
  -5   1   6    35145.06    38037.45    295.49 o 
  -3   1   6    30649.27    32863.47    247.39 o 
  -1   1   6     3248.97     3127.76     22.05 o 
   1   1   6      474.76      408.90      9.01 o 
   3   1   6      477.87      316.24      5.90 o 
   5   1   6     7148.14     6741.94     60.42 o 
   7   1   6    11317.86    11108.13     73.14 o 
   9   1   6     1689.60     1277.43     11.06 o 
  11   1   6      878.74      894.15     10.70 o 
  13   1   6     1348.45     1264.84     15.72 o 
  15   1   6     1605.81     1532.18     18.86 o 
  17   1   6     1967.20     2008.30     20.06 o 
  19   1   6     1053.32     1089.83     15.62 o 
  21   1   6      300.93      348.77     10.49 o 
  23   1   6      420.36      477.09     12.03 o 
  25   1   6      668.25      725.70     15.74 o 
  27   1   6      211.87      231.90     10.84 o 
 -32   2   6       67.15       57.49     17.45 o 
 -30   2   6      237.44      260.80     21.22 o 
 -28   2   6      433.35      412.24     28.00 o 
 -26   2   6      909.11      805.66     32.07 o 
 -24   2   6      998.39      963.38     27.64 o 
 -22   2   6      435.86      404.08     10.36 o 
 -20   2   6     1896.66     1783.11     16.79 o 
 -18   2   6     1068.77      972.51     11.67 o 
 -16   2   6     1181.45     1018.30     11.15 o 
 -14   2   6     3360.54     3287.82     24.87 o 
 -12   2   6    11044.96    10721.62     74.07 o 
 -10   2   6     1476.35     1269.58     13.14 o 
  -8   2   6     1558.49     1367.26     13.56 o 
  -6   2   6    12674.89    12201.61     85.02 o 
  -4   2   6      859.69     1150.71     12.29 o 
  -2   2   6      458.45      371.69      7.10 o 
   0   2   6     4178.72     4157.17     28.31 o 
   2   2   6     3264.11     3000.70     21.67 o 
   4   2   6     4606.72     4099.59     29.51 o 
   6   2   6     4855.09     4464.55     34.75 o 
   8   2   6       26.19       27.51      4.45 o 
  10   2   6      140.20      131.26      6.69 o 
  12   2   6     1219.31     1094.12     14.37 o 
  14   2   6     2738.83     2528.46     29.64 o 
  16   2   6      902.45      848.80     14.92 o 
  18   2   6      427.06      421.90     11.81 o 
  20   2   6      849.44      827.11     16.92 o 
  22   2   6      243.24      262.60     11.86 o 
  24   2   6      304.50      316.06     12.49 o 
  26   2   6       80.02       83.51      8.87 o 
 -31   3   6       11.40       31.55     17.28 o 
 -29   3   6       52.23       43.47      8.75 o 
 -27   3   6        5.97        3.72      5.55 o 
 -25   3   6       18.24        7.78      4.03 o 
 -23   3   6      562.50      563.15     12.06 o 
 -21   3   6      769.32      718.65     12.61 o 
 -19   3   6      608.22      602.28     13.84 o 
 -17   3   6        0.18       22.96      6.46 o 
 -15   3   6      272.59      269.05      9.62 o 
 -13   3   6        2.55       29.69      5.89 o 
 -11   3   6      335.76      247.45      9.50 o 
  -9   3   6      530.34      691.45     11.31 o 
  -7   3   6      160.05      264.09     13.48 o 
  -5   3   6     3375.89     4088.35     64.34 o 
  -3   3   6     6841.82     7320.50     93.96 o 
  -1   3   6      291.57      307.43      8.74 o 
   1   3   6      375.85      599.89     10.73 o 
   3   3   6      354.04      524.23     12.15 o 
   5   3   6      608.16      585.91     14.53 o 
   7   3   6      533.54      596.80     10.86 o 
   9   3   6       67.09      110.07      8.83 o 
  11   3   6      143.99      144.35      8.00 o 
  13   3   6       40.83       71.56      8.64 o 
  15   3   6       22.50       52.78      6.90 o 
  17   3   6       92.70       88.66      8.22 o 
  19   3   6       34.88       49.61      7.82 o 
  21   3   6        0.09        0.12      5.50 o 
  23   3   6       42.33       35.63      7.68 o 
  25   3   6        0.04       -0.83      5.56 o 
 -30   4   6       55.28       76.82     16.35 o 
 -28   4   6       85.11      106.87     13.00 o 
 -26   4   6      216.56      150.08     13.74 o 
 -24   4   6      165.88      141.38      8.67 o 
 -22   4   6        8.09       26.97     12.04 o 
 -20   4   6      484.18      430.47     17.67 o 
 -18   4   6       56.28       71.81     13.16 o 
 -16   4   6      169.84      213.08     12.03 o 
 -14   4   6     1812.89     1821.22     22.67 o 
 -12   4   6     2722.26     2560.14     35.50 o 
 -10   4   6       66.31      103.73     10.20 o 
  -8   4   6      490.86      513.28     18.34 o 
  -6   4   6     6293.56     6568.91     61.32 o 
  -4   4   6     1306.35     1469.37     24.05 o 
  -2   4   6      448.49      489.55     13.48 o 
   0   4   6      313.99      387.08     20.90 o 
   2   4   6     1587.59     1499.74     19.81 o 
   4   4   6     1403.80     1551.89     21.58 o 
   6   4   6     1369.35     1404.66     20.67 o 
   8   4   6      306.55      262.66     12.01 o 
  10   4   6       35.50       32.77      7.41 o 
  12   4   6       66.11       59.81      8.37 o 
  14   4   6      727.26      729.88     16.47 o 
  16   4   6      360.86      332.39     12.52 o 
  18   4   6       30.96       45.00      7.78 o 
  20   4   6      261.27      240.75     11.90 o 
  22   4   6       23.34       20.56      7.79 o 
 -27   5   6      370.50      327.08     23.41 o 
 -25   5   6      719.62      634.22     48.87 o 
 -23   5   6      678.24      694.38     41.25 o 
 -21   5   6      267.12      237.78     25.71 o 
 -19   5   6      230.54      206.84     19.83 o 
 -17   5   6     1580.30     1678.06     32.55 o 
 -15   5   6     2542.74     2578.66     41.09 o 
 -13   5   6     1784.58     1762.90     43.08 o 
 -11   5   6     1692.24     1692.78     27.64 o 
  -9   5   6      967.41     1008.37     28.48 o 
  -7   5   6     2755.73     2893.14     47.37 o 
  -5   5   6     1431.49     1403.76     38.47 o 
  -3   5   6     1116.79     1216.45     27.99 o 
  -1   5   6     3275.71     3585.13     50.88 o 
   1   5   6      564.67      717.29     61.38 o 
   3   5   6      907.33      916.45     22.91 o 
   5   5   6     2095.56     2318.64     31.69 o 
   7   5   6      712.75      785.93     18.26 o 
   9   5   6     1088.68      961.86     20.96 o 
  11   5   6      307.20      340.18     12.75 o 
  13   5   6      162.16      203.69     13.76 o 
  15   5   6      945.74      768.41     18.59 o 
  17   5   6      822.20      831.01     19.91 o 
  19   5   6      442.30      504.57     16.86 o 
 -24   6   6      545.21      552.48     29.91 o 
 -22   6   6      751.59      814.73     38.03 o 
 -20   6   6      538.83      539.99     30.97 o 
 -18   6   6     1231.24     1237.83     41.40 o 
 -16   6   6      988.73     1019.62     30.84 o 
 -14   6   6     1521.60     1374.20     45.03 o 
 -12   6   6     1376.32     1587.96     40.23 o 
 -10   6   6     1169.04     1243.60     34.66 o 
  -8   6   6     2257.65     2022.57     40.96 o 
  -6   6   6     1801.22     1969.91     41.65 o 
  -4   6   6     1617.86     1697.52     42.37 o 
  -2   6   6     1305.95     1308.35     50.94 o 
   0   6   6     1432.34     1598.07     51.17 o 
   2   6   6      995.59     1060.00     35.94 o 
   4   6   6     1665.75     1708.76     34.40 o 
   6   6   6     1470.46     1630.32     28.20 o 
   8   6   6      743.50      729.26     22.15 o 
  10   6   6      677.85      622.31     20.70 o 
  12   6   6     1253.61     1281.03     25.78 o 
  14   6   6      874.16      922.07     25.14 o 
  16   6   6      697.21      729.71     23.08 o 
 -17   7   6      401.49      448.46     30.33 o 
 -15   7   6      405.95      363.12     27.94 o 
 -13   7   6      791.96      869.87     42.64 o 
 -11   7   6      611.61      737.49     37.54 o 
  -9   7   6      390.89      365.01     25.31 o 
  -7   7   6      527.87      574.77     36.41 o 
  -5   7   6     1222.33     1478.33     61.84 o 
  -1   7   6      550.58      544.38     38.03 o 
   1   7   6      516.81      660.80     47.79 o 
   3   7   6      336.02      359.62     40.06 o 
   5   7   6      744.75      664.65     24.55 o 
   7   7   6      845.51      925.85     28.98 o 
   9   7   6      263.61      309.48     19.36 o 
  11   7   6      689.35      588.80     23.42 o 
 -33   1   7        0.63      -13.30     16.34 o 
 -31   1   7      196.91      253.43     22.27 o 
 -29   1   7      513.31      613.65     30.98 o 
 -27   1   7      666.39      619.24     26.92 o 
 -25   1   7        4.14       11.48     12.24 o 
 -23   1   7     1490.61     1378.17     49.49 o 
 -21   1   7     1460.49     1310.53     30.46 o 
 -19   1   7       24.12       48.19      3.42 o 
 -17   1   7     4800.95     4809.75     39.57 o 
 -15   1   7     7646.53     8330.23     92.47 o 
 -13   1   7    10456.33    10686.20    120.14 o 
 -11   1   7      794.20      763.28      7.69 o 
  -9   1   7     6567.81     6418.29     40.37 o 
  -7   1   7    12992.13    12352.06     81.56 o 
  -5   1   7      913.00      832.68      8.75 o 
  -3   1   7     3372.90     3529.93     23.56 o 
  -1   1   7     4039.06     4083.51     61.53 o 
   1   1   7      203.04      171.30     12.88 o 
   3   1   7    14726.20    15563.05    270.96 o 
   5   1   7     6926.03     6858.26     67.02 o 
   7   1   7      972.79      744.95      8.12 o 
   9   1   7      243.92      249.39      6.80 o 
  11   1   7      192.72      223.74      5.94 o 
  13   1   7      963.34      948.35     13.28 o 
  15   1   7      240.79      259.32      8.98 o 
  17   1   7     2450.98     2298.68     23.39 o 
  19   1   7      538.02      549.43     11.66 o 
  21   1   7       31.55       33.33      6.68 o 
  23   1   7      110.06       81.28      8.05 o 
  25   1   7       87.68       94.31      9.55 o 
 -34   2   7       57.37       50.39     17.89 o 
 -32   2   7      474.46      528.50     27.75 o 
 -30   2   7      287.34      305.10     24.42 o 
 -28   2   7      387.07      325.86     29.40 o 
 -26   2   7     1908.45     1808.06     75.97 o 
 -24   2   7     1791.10     1696.85     23.81 o 
 -22   2   7      786.36      719.33     16.22 o 
 -20   2   7     1633.69     1613.48     29.09 o 
 -18   2   7     6285.55     6135.65     50.30 o 
 -16   2   7     7192.85     7317.52     51.72 o 
 -14   2   7     4258.81     3906.91     29.78 o 
 -12   2   7     9123.16     8997.69     62.35 o 
 -10   2   7    20283.89    22034.53    163.35 o 
  -8   2   7     5458.37     5006.86     36.39 o 
  -6   2   7      286.78      314.96      6.63 o 
  -4   2   7    10201.70    10237.11     70.58 o 
  -2   2   7     8019.07     7543.76     51.12 o 
   0   2   7     3617.93     3000.55     21.49 o 
   2   2   7     8583.19     8199.35     71.22 o 
   4   2   7     3044.90     2568.13     19.43 o 
   6   2   7     3148.62     2886.66     21.27 o 
   8   2   7     3254.15     3064.75     22.75 o 
  10   2   7     2040.79     1865.31     16.69 o 
  12   2   7     2432.96     2349.28     21.54 o 
  14   2   7      956.09      932.41     13.28 o 
  16   2   7     2069.85     2070.51     24.24 o 
  18   2   7     1805.86     1688.65     22.80 o 
  20   2   7      310.30      328.20     12.74 o 
  22   2   7      397.50      396.26     12.70 o 
  24   2   7      285.29      266.40     10.58 o 
 -31   3   7      850.37      901.85     37.95 o 
 -29   3   7      645.51      588.45     42.15 o 
 -27   3   7     1008.15     1008.53     52.47 o 
 -25   3   7     2704.23     2516.38     58.64 o 
 -23   3   7      544.60      516.85     14.13 o 
 -21   3   7     3454.42     3433.53     59.07 o 
 -19   3   7     9653.59     9344.86    107.55 o 
 -17   3   7     4477.26     4540.33     45.96 o 
 -15   3   7     6298.57     5873.01     49.27 o 
 -13   3   7     4634.15     4408.45     36.86 o 
 -11   3   7     5846.29     5928.32     47.03 o 
  -9   3   7     5545.60     5226.81     39.77 o 
  -7   3   7    14409.35    13038.63     98.20 o 
  -5   3   7    20827.37    20359.31    159.18 o 
  -3   3   7    13616.39    12851.61     97.53 o 
  -1   3   7     2465.27     1971.33     19.04 o 
   1   3   7     3586.37     3241.83     26.08 o 
   3   3   7     7028.43     6441.63     47.92 o 
   5   3   7     8165.78     7952.40     61.58 o 
   7   3   7    10211.10    10035.24     76.86 o 
   9   3   7     6627.19     6378.23     51.60 o 
  11   3   7     2315.05     2203.34     22.67 o 
  13   3   7     2171.47     2201.45     24.51 o 
  15   3   7     4203.98     4287.93     43.22 o 
  17   3   7     1290.04     1240.67     19.50 o 
  19   3   7     1160.18     1136.90     22.52 o 
  21   3   7      557.50      564.10     15.09 o 
  23   3   7      424.74      382.70     13.47 o 
 -30   4   7      597.80      541.21     41.95 o 
 -28   4   7      349.51      374.22     23.47 o 
 -26   4   7      648.09      586.36     39.19 o 
 -24   4   7     1051.39      924.07     51.31 o 
 -22   4   7     1402.36     1426.92     44.23 o 
 -20   4   7     3393.51     3306.00     63.29 o 
 -18   4   7     1267.66     1262.14     20.98 o 
 -16   4   7      678.24      709.06     21.43 o 
 -14   4   7     3585.72     3624.78     34.46 o 
 -12   4   7     2710.26     2571.09     32.91 o 
 -10   4   7     1057.82     1031.13     18.61 o 
  -8   4   7     3979.22     3934.41     42.45 o 
  -6   4   7     3252.95     3213.14     33.77 o 
  -4   4   7     1605.97     1456.90     32.49 o 
  -2   4   7     7407.07     6988.98     57.54 o 
   0   4   7     4201.92     4278.87     39.09 o 
   2   4   7     1566.83     1473.07     34.97 o 
   4   4   7     2926.53     2756.85     26.88 o 
   6   4   7     1605.88     1478.67     19.45 o 
   8   4   7     4000.97     3913.52     36.34 o 
  10   4   7     4901.57     4878.83     44.48 o 
  12   4   7     1376.06     1314.00     20.43 o 
  14   4   7      803.23      892.35     17.62 o 
  16   4   7      355.15      369.88     13.46 o 
  18   4   7      767.03      750.68     18.18 o 
  20   4   7      588.97      565.70     14.76 o 
  22   4   7       78.61       70.73     10.79 o 
 -27   5   7      307.27      320.77     26.54 o 
 -25   5   7      315.72      278.42     25.30 o 
 -23   5   7      551.14      641.14     32.96 o 
 -21   5   7      408.20      458.95     17.46 o 
 -19   5   7      761.90      750.06     23.98 o 
 -17   5   7      698.59      779.68     31.50 o 
 -15   5   7      778.06      879.46     28.32 o 
 -13   5   7     2050.14     1950.87     36.46 o 
 -11   5   7      499.63      558.98     21.88 o 
  -9   5   7     2020.48     2133.43     33.84 o 
  -7   5   7     2132.08     2148.75     51.45 o 
  -5   5   7      604.50      700.11     75.52 o 
  -3   5   7     1149.83     1323.83     72.33 o 
  -1   5   7     4056.50     4034.71     76.16 o 
   1   5   7     2552.20     2428.66     34.88 o 
   3   5   7     1221.58     1353.23     34.80 o 
   5   5   7     2352.37     2329.71     36.70 o 
   7   5   7     1453.84     1409.40     27.17 o 
   9   5   7      647.25      697.88     16.38 o 
  11   5   7      878.32      962.63     20.20 o 
  13   5   7      584.57      530.47     15.90 o 
  15   5   7      127.96      140.38     11.56 o 
  17   5   7      398.72      432.11     16.37 o 
  19   5   7      141.61      125.34     12.27 o 
 -24   6   7        5.55        2.27     14.92 o 
 -22   6   7       48.46       78.54     21.72 o 
 -20   6   7       72.31       67.71     20.45 o 
 -18   6   7       29.69       38.23     20.38 o 
 -16   6   7       25.81       13.67     15.87 o 
 -14   6   7       98.11      122.11     23.28 o 
 -12   6   7      498.14      448.26     25.25 o 
 -10   6   7       88.45      141.37     20.97 o 
  -8   6   7       36.92       30.76     16.28 o 
  -6   6   7       11.31        9.77     17.47 o 
  -4   6   7        1.10       -3.41     16.78 o 
  -2   6   7      216.30      326.53     46.29 o 
   0   6   7      772.84      723.02     90.03 o 
   2   6   7        9.27      533.01     75.56 o 
   4   6   7        6.26       86.42     34.07 o 
   6   6   7      341.61      348.03     26.49 o 
   8   6   7        0.92        4.21      9.36 o 
  10   6   7       19.91        5.48      8.40 o 
  12   6   7       25.22       26.52     11.91 o 
  14   6   7        2.23       10.97      8.91 o 
  16   6   7        0.14        6.82      9.42 o 
 -17   7   7       12.25       31.50     18.32 o 
 -15   7   7        1.02       14.12     15.83 o 
 -13   7   7       23.95       24.81     20.33 o 
 -11   7   7        0.97       -0.16     12.71 o 
  -9   7   7       15.31       18.56     16.81 o 
  -7   7   7        0.65       17.95     17.23 o 
  -5   7   7       65.05       84.93     24.63 o 
  -3   7   7       58.83       63.78     30.34 o 
  -1   7   7        6.95       23.31     15.50 o 
   1   7   7       26.80       26.32     20.09 o 
   3   7   7       68.03       76.62     14.53 o 
   5   7   7       34.36        9.55     10.89 o 
   7   7   7      179.12      141.50     17.07 o 
   9   7   7       88.36       79.70     17.15 o 
 -34   0   8      680.96      719.37     45.19 o 
 -32   0   8      199.89      198.32     47.57 o 
 -30   0   8      825.33      850.19     55.20 o 
 -28   0   8     5847.33     5981.86    196.05 o 
 -26   0   8     3015.69     3137.86     73.00 o 
 -24   0   8     1180.84     1147.76     47.36 o 
 -22   0   8    11405.19    11698.60    194.80 o 
 -20   0   8     8284.05     8875.60    142.98 o 
 -18   0   8    11070.88    10816.46    165.40 o 
 -16   0   8    25025.73    25257.79    398.24 o 
 -14   0   8    25327.18    29259.01    399.58 o 
 -12   0   8     8682.41     8617.25    415.95 o 
 -10   0   8     2311.55     2034.45     28.61 o 
  -8   0   8    43063.18    47650.83    554.87 o 
  -6   0   8   121166.95   130541.60   1943.04 o 
  -4   0   8    56759.31    59703.07    722.56 o 
  -2   0   8    24337.31    24723.97    657.55 o 
   0   0   8     4121.94     3698.14     38.95 o 
   2   0   8     6303.06     6364.45     88.84 o 
   4   0   8    43599.33    47667.79    703.74 o 
   6   0   8    18760.69    20303.86    297.96 o 
   8   0   8    13866.79    12687.96    344.83 o 
  10   0   8     5492.36     5373.63     63.45 o 
  12   0   8     5852.49     5884.24     63.97 o 
  14   0   8     6297.23     6119.11     89.96 o 
  16   0   8     2279.18     2121.08     31.69 o 
  18   0   8     1127.25     1105.65     26.44 o 
  20   0   8     1365.87     1405.47     37.48 o 
  22   0   8     1204.50     1212.33     30.02 o 
  24   0   8      400.24      410.03     17.86 o 
  26   0   8      710.48      650.12     26.43 o 
 -35   1   8      406.91      474.73     31.55 o 
 -33   1   8      493.77      587.38     34.88 o 
 -31   1   8      514.43      593.73     27.55 o 
 -29   1   8     1063.88     1133.25     39.08 o 
 -27   1   8     2100.22     2244.36     43.87 o 
 -25   1   8     2657.05     2901.85     47.71 o 
 -23   1   8     2999.77     3154.35     54.21 o 
 -21   1   8     3189.46     3196.21     59.10 o 
 -19   1   8     5008.96     4852.13     50.72 o 
 -17   1   8    16473.33    16755.24    179.99 o 
 -15   1   8    13548.75    14538.29    220.13 o 
 -13   1   8       48.73       26.80      3.14 o 
 -11   1   8     9083.00     8692.82     57.40 o 
  -9   1   8    43466.37    47409.88    390.04 o 
  -7   1   8    14105.21    13778.85     91.08 o 
  -5   1   8    21456.57    22712.30    163.08 o 
  -3   1   8     8555.00     8251.29     71.50 o 
  -1   1   8      590.96      480.09      6.69 o 
   1   1   8    16451.72    15702.24    154.58 o 
   3   1   8    26844.91    28291.24    326.12 o 
   5   1   8     7725.55     7479.55     87.38 o 
   7   1   8     3011.35     2821.42     32.35 o 
   9   1   8     3296.80     3313.71     25.83 o 
  11   1   8     3483.19     3454.36     27.23 o 
  13   1   8     4116.11     3809.36     32.59 o 
  15   1   8     3237.02     3308.17     28.48 o 
  17   1   8      881.83      965.43     16.42 o 
  19   1   8      427.57      446.11     11.78 o 
  21   1   8      725.23      708.34     12.94 o 
  23   1   8      516.34      548.02     12.62 o 
  25   1   8      378.06      424.97     16.17 o 
 -34   2   8      209.56      215.32     25.98 o 
 -32   2   8      260.66      348.58     27.21 o 
 -30   2   8      481.98      546.70     27.28 o 
 -28   2   8      429.50      506.95     27.84 o 
 -26   2   8     1372.18     1385.38     59.01 o 
 -24   2   8     2531.65     2395.35     49.25 o 
 -22   2   8      362.71      358.11     12.90 o 
 -20   2   8      448.43      458.67      6.14 o 
 -18   2   8     1944.09     1747.15     16.98 o 
 -16   2   8    13179.96    13585.59    100.21 o 
 -14   2   8     5292.26     4857.58     34.73 o 
 -12   2   8     2435.92     2292.53     19.70 o 
 -10   2   8    19229.52    21093.98    168.37 o 
  -8   2   8     2438.26     2005.36     16.95 o 
  -6   2   8     1716.34     1606.86     14.22 o 
  -4   2   8    24249.82    26885.98    262.71 o 
  -2   2   8     5288.51     5222.46     37.53 o 
   0   2   8     4738.25     4701.45     32.37 o 
   2   2   8    17744.84    18916.76    254.63 o 
   4   2   8     3496.73     3325.31     24.36 o 
   6   2   8     3865.56     3675.97     26.78 o 
   8   2   8     2342.36     2415.47     19.55 o 
  10   2   8     1353.09     1336.15     14.80 o 
  12   2   8      362.17      347.61     11.08 o 
  14   2   8     1896.56     1935.07     21.44 o 
  16   2   8     1718.46     1611.40     18.86 o 
  18   2   8      286.73      267.12      9.03 o 
  20   2   8      395.46      420.14     11.99 o 
  22   2   8      256.17      298.12     15.45 o 
  24   2   8      221.43      255.20     11.01 o 
 -33   3   8       22.27       35.77     17.77 o 
 -31   3   8        0.36       19.95     15.65 o 
 -29   3   8      120.99      117.53     18.16 o 
 -27   3   8      147.51      130.96     18.78 o 
 -25   3   8       21.15        8.24      4.93 o 
 -23   3   8       63.89      104.26      7.76 o 
 -21   3   8      390.53      379.99     10.05 o 
 -19   3   8        6.63       25.51      8.47 o 
 -17   3   8       26.64       46.53      8.45 o 
 -15   3   8      189.25      234.52     11.59 o 
 -13   3   8     1814.55     1803.96     19.54 o 
 -11   3   8     1127.81     1101.33     15.30 o 
  -9   3   8       68.39      173.99      9.15 o 
  -7   3   8       23.07       99.65      7.22 o 
  -5   3   8       10.99       46.49      6.98 o 
  -3   3   8      746.42      874.14     32.72 o 
  -1   3   8     1012.35      915.42     12.98 o 
   1   3   8      588.74      656.44     12.59 o 
   3   3   8      772.03      780.19     12.74 o 
   5   3   8       42.03       47.06      7.44 o 
   7   3   8      135.20      165.80      7.31 o 
   9   3   8      148.82      180.43      8.74 o 
  11   3   8        4.72       17.10      5.56 o 
  13   3   8       46.69       60.02      6.67 o 
  15   3   8        3.40       12.72      5.24 o 
  17   3   8       44.52       35.84      6.92 o 
  19   3   8       64.27       78.35      8.04 o 
  21   3   8       85.92       68.33      8.31 o 
  23   3   8        0.12       -0.10      5.65 o 
 -30   4   8      133.58      103.01     15.01 o 
 -28   4   8      107.44       40.62     29.78 o 
 -26   4   8       74.28       56.63     11.76 o 
 -24   4   8       82.90       79.94      9.24 o 
 -22   4   8        0.78       18.70      7.97 o 
 -20   4   8      105.43       49.33     10.44 o 
 -18   4   8      252.14      273.58     14.31 o 
 -16   4   8     1502.58     1491.12     28.82 o 
 -14   4   8      109.37      116.36     11.44 o 
 -12   4   8       28.15       50.02      9.54 o 
 -10   4   8      540.42      519.01     17.50 o 
  -8   4   8        2.56       48.60      8.52 o 
  -6   4   8      622.33      625.87     16.68 o 
  -4   4   8      757.89      839.28     15.09 o 
  -2   4   8      162.95      200.30     16.86 o 
   0   4   8      300.54      299.37     19.16 o 
   2   4   8      407.18      462.70     16.28 o 
   4   4   8     1060.09     1048.25     18.47 o 
   6   4   8     1854.80     1775.00     23.65 o 
   8   4   8        2.76       13.99      6.67 o 
  10   4   8      195.67      249.88     12.55 o 
  12   4   8      255.32      227.32     11.67 o 
  14   4   8      201.20      211.53      9.62 o 
  16   4   8      307.31      312.58     16.40 o 
  18   4   8      103.42       77.08      9.20 o 
  20   4   8       18.75       20.49      7.95 o 
 -27   5   8      343.88      313.81     34.89 o 
 -25   5   8      204.26      233.37     16.12 o 
 -23   5   8      278.73      272.68     20.51 o 
 -21   5   8      475.53      388.23     19.53 o 
 -19   5   8      182.86      270.68     23.34 o 
 -17   5   8     1096.67     1172.93     31.03 o 
 -15   5   8     1889.40     1652.55     33.44 o 
 -13   5   8      449.42      489.92     21.87 o 
 -11   5   8     1543.40     1588.26     37.64 o 
  -9   5   8     1911.87     1854.41     38.55 o 
  -7   5   8     1377.34     1355.37     32.09 o 
  -5   5   8     1648.82     1993.17    142.10 o 
  -3   5   8     1387.42     1556.29     67.64 o 
  -1   5   8     1187.58     1198.14     59.51 o 
   1   5   8     2003.29     1987.80     32.54 o 
   3   5   8     3836.07     4118.59     52.31 o 
   5   5   8     2635.43     2573.22     33.64 o 
   7   5   8      171.95      137.40     10.60 o 
   9   5   8      144.65      145.12     13.51 o 
  11   5   8      879.62      859.92     18.49 o 
  13   5   8      806.11      754.29     19.02 o 
  15   5   8      300.34      317.71     14.54 o 
  17   5   8      342.64      346.67     15.76 o 
  19   5   8      285.77      280.07     23.81 o 
 -24   6   8      315.67      311.13     30.45 o 
 -22   6   8      396.69      418.34     30.71 o 
 -20   6   8      384.86      449.99     27.32 o 
 -18   6   8      807.63      841.69     43.44 o 
 -16   6   8     1267.12     1237.06     37.69 o 
 -14   6   8     1682.45     1786.75     50.15 o 
 -12   6   8      948.18     1042.55     36.22 o 
 -10   6   8     1458.89     1320.58     35.41 o 
  -8   6   8     2280.87     2310.26     53.45 o 
  -6   6   8     2124.55     2304.52     64.89 o 
  -4   6   8     3703.30     3562.60     70.06 o 
  -2   6   8     1672.07     1802.68     46.78 o 
   0   6   8     1285.54     1339.90     36.12 o 
   2   6   8     2309.09     2300.88     38.08 o 
   4   6   8     1136.62     1129.45     30.11 o 
   6   6   8      891.41      896.41     22.96 o 
   8   6   8     1665.68     1622.67     33.47 o 
  10   6   8      387.53      397.50     20.59 o 
  12   6   8      409.76      471.05     20.42 o 
  14   6   8      499.38      499.01     23.95 o 
 -17   7   8      445.20      410.88     29.35 o 
 -15   7   8      272.22      316.12     28.62 o 
 -13   7   8      731.85      794.61     33.87 o 
 -11   7   8      726.72      612.45     32.36 o 
  -9   7   8      934.09     1000.99     43.13 o 
  -7   7   8     1213.21     1364.01     46.39 o 
  -5   7   8     1162.44     1060.76     63.30 o 
  -3   7   8     1005.90      950.42     40.58 o 
  -1   7   8      587.75      751.81     31.29 o 
   1   7   8      887.82      898.24     27.76 o 
   3   7   8      693.14      589.24     21.98 o 
   5   7   8      145.59      156.71     19.50 o 
   7   7   8      546.55      604.30     24.08 o 
   9   7   8      541.01      440.83     20.56 o 
 -35   1   9       88.68       86.72     21.77 o 
 -33   1   9      151.43      159.48     22.84 o 
 -31   1   9      118.17      143.34     21.06 o 
 -29   1   9      533.99      550.70     28.18 o 
 -27   1   9     1796.53     1927.64     44.44 o 
 -25   1   9      124.39      161.89     16.57 o 
 -23   1   9      281.37      249.86     20.20 o 
 -21   1   9     1365.85     1244.84     37.15 o 
 -19   1   9     2950.99     3104.70     26.60 o 
 -17   1   9     2127.05     1985.01     18.64 o 
 -15   1   9      888.39      770.96      8.85 o 
 -13   1   9    17959.61    19120.84    281.42 o 
 -11   1   9     5670.04     5585.47     35.97 o 
  -9   1   9     1232.59      974.76      9.17 o 
  -7   1   9      923.64      864.49      8.53 o 
  -5   1   9     3822.63     4068.69     27.15 o 
  -3   1   9     9751.64    10066.06    137.82 o 
  -1   1   9    14998.76    16179.40    141.78 o 
   1   1   9     6218.46     6028.96     48.44 o 
   3   1   9     8851.98     8835.27     71.44 o 
   5   1   9     2834.26     2718.62     20.32 o 
   7   1   9     2651.44     2641.38     20.32 o 
   9   1   9      158.90      150.48      6.17 o 
  11   1   9      218.42      254.56      6.60 o 
  13   1   9     4046.32     4138.95     34.88 o 
  15   1   9      302.00      270.86     10.09 o 
  17   1   9      649.18      601.66     10.85 o 
  19   1   9      232.58      206.87      8.64 o 
  21   1   9      114.55      120.27      8.74 o 
  23   1   9      113.97      101.89      8.80 o 
 -34   2   9      238.47      269.41     25.02 o 
 -32   2   9      541.07      577.23     35.34 o 
 -30   2   9     1152.38     1218.74     37.39 o 
 -28   2   9     1020.59     1087.81     33.77 o 
 -26   2   9      563.36      522.16     41.10 o 
 -24   2   9     2767.74     2582.61     55.94 o 
 -22   2   9     2433.12     2343.26     32.11 o 
 -20   2   9     1514.47     1458.25     17.30 o 
 -18   2   9     8738.20     8589.62     68.41 o 
 -16   2   9    10489.60    10425.26     74.38 o 
 -14   2   9     4124.27     4125.20     31.01 o 
 -12   2   9     2977.41     2882.86     21.32 o 
 -10   2   9     9293.51     8873.35     61.84 o 
  -8   2   9    16907.50    17556.40    128.16 o 
  -6   2   9    14489.98    14485.76    104.96 o 
  -4   2   9     7811.21     7666.21     53.22 o 
  -2   2   9     3237.67     3262.63     24.51 o 
   0   2   9     7684.36     7490.14     60.26 o 
   2   2   9    16545.00    16587.64    258.42 o 
   4   2   9    11776.72    11660.86    105.59 o 
   6   2   9     7558.58     7251.98     82.73 o 
   8   2   9     2508.47     2223.89     18.16 o 
  10   2   9     1760.19     1634.18     16.89 o 
  12   2   9     2737.84     2773.85     26.25 o 
  14   2   9     1646.40     1540.30     20.23 o 
  16   2   9     2369.95     2352.55     24.51 o 
  18   2   9     1218.87     1188.26     17.06 o 
  20   2   9      209.91      221.36     10.64 o 
  22   2   9      204.16      174.58     10.41 o 
  24   2   9      269.05      261.27     15.54 o 
 -33   3   9      372.53      374.59     28.34 o 
 -31   3   9      488.22      558.69     29.48 o 
 -29   3   9     1788.46     1920.78     46.07 o 
 -27   3   9      867.25      878.96     43.63 o 
 -25   3   9     1375.94     1447.81     31.88 o 
 -23   3   9     5035.71     4860.57    137.67 o 
 -21   3   9     5390.08     5101.18     79.48 o 
 -19   3   9     3648.45     3381.10     42.47 o 
 -17   3   9     5821.05     5707.68     57.45 o 
 -15   3   9     9760.52     9535.34     79.31 o 
 -13   3   9     7694.12     7715.20     59.40 o 
 -11   3   9    13824.12    14085.74    109.09 o 
  -9   3   9    11256.30    11127.58     83.33 o 
  -7   3   9    15899.41    15469.30    117.50 o 
  -5   3   9    15604.32    15152.31    116.60 o 
  -3   3   9    11940.23    11410.28     84.15 o 
  -1   3   9    14927.26    14785.94    113.42 o 
   1   3   9    11770.42    11802.07     88.89 o 
   3   3   9     2211.88     2199.96     21.45 o 
   5   3   9    11028.74    11264.74     89.51 o 
   7   3   9    11341.11    11114.24     87.75 o 
   9   3   9     4987.53     4928.17     43.68 o 
  11   3   9     5532.56     5268.42     47.40 o 
  13   3   9     2006.14     2005.78     23.60 o 
  15   3   9     2806.57     2804.20     39.98 o 
  17   3   9     1379.02     1231.31     32.29 o 
  19   3   9     1057.31      990.85     32.02 o 
  21   3   9      642.81      606.73     21.00 o 
 -30   4   9      333.21      377.40     27.17 o 
 -28   4   9     1013.82      865.42     51.55 o 
 -26   4   9      970.89      831.97     33.59 o 
 -24   4   9      724.89      734.09     28.03 o 
 -22   4   9     2637.95     2588.75     48.34 o 
 -20   4   9     3948.25     3582.11     56.07 o 
 -18   4   9     3090.29     2927.66     36.86 o 
 -16   4   9     3520.27     3320.91     45.99 o 
 -14   4   9     2966.06     2815.38     38.50 o 
 -12   4   9     5426.66     5313.75     55.22 o 
 -10   4   9     5337.25     5184.20     57.08 o 
  -8   4   9     6021.23     5845.54     51.01 o 
  -6   4   9    11137.62    10913.29     90.78 o 
  -4   4   9     5569.04     5336.12     46.16 o 
  -2   4   9     3793.20     3884.33     35.57 o 
   0   4   9     4072.62     3972.32     36.88 o 
   2   4   9     1160.55     1009.77     16.32 o 
   4   4   9     4841.38     4749.82     43.02 o 
   6   4   9     7332.00     7319.29     64.27 o 
   8   4   9     1691.63     1713.37     21.82 o 
  10   4   9     1448.41     1413.58     19.98 o 
  12   4   9     2460.18     2443.80     36.82 o 
  14   4   9     1682.60     1648.71     25.84 o 
  16   4   9      716.15      598.84     16.57 o 
  18   4   9      910.27      898.54     25.53 o 
  20   4   9      608.02      679.00     22.86 o 
 -27   5   9      306.35      305.37     32.08 o 
 -25   5   9      718.23      694.80     40.74 o 
 -23   5   9      942.28      806.48     32.01 o 
 -21   5   9      901.18      942.61     24.66 o 
 -19   5   9     1082.10     1140.07     28.00 o 
 -17   5   9     1932.50     1924.75     45.57 o 
 -15   5   9     1975.48     1752.95     45.19 o 
 -13   5   9     3852.41     3508.37     46.28 o 
 -11   5   9     4111.59     4174.81     62.01 o 
  -9   5   9     1856.70     1650.07     33.64 o 
  -7   5   9     1122.17     1244.75     73.25 o 
  -5   5   9     3484.59     3764.67     50.09 o 
  -3   5   9     3142.02     3042.52     39.12 o 
  -1   5   9     2486.76     2286.27     32.51 o 
   1   5   9     2146.24     2266.63     48.83 o 
   3   5   9     1707.40     1699.60     25.58 o 
   5   5   9      856.63      799.12     19.23 o 
   7   5   9     1609.13     1783.96     64.25 o 
   9   5   9     1893.33     1772.02     33.50 o 
  11   5   9      694.88      650.91     20.07 o 
  13   5   9      610.42      631.20     19.57 o 
  15   5   9      291.51      323.60     14.57 o 
  17   5   9      808.77      783.82     30.42 o 
 -24   6   9      137.40      154.68     25.94 o 
 -22   6   9       38.54       29.52     17.35 o 
 -20   6   9       41.39       24.76     15.18 o 
 -18   6   9      258.69      284.68     46.79 o 
 -16   6   9      251.82      271.22     25.43 o 
 -14   6   9      384.76      361.94     22.97 o 
 -12   6   9      753.79      773.84     29.28 o 
 -10   6   9      482.33      476.37     25.07 o 
  -8   6   9       14.84       36.97     24.89 o 
  -6   6   9       41.36      191.74     61.21 o 
  -4   6   9      669.45      794.49     35.11 o 
  -2   6   9      188.87      272.14     46.85 o 
   0   6   9      169.70      242.53     50.05 o 
   2   6   9      891.96     1003.58     50.93 o 
   4   6   9       29.34       51.58     13.31 o 
   6   6   9        0.30       29.85     10.50 o 
   8   6   9      451.54      489.58     17.65 o 
  10   6   9       79.77       86.56     10.59 o 
  12   6   9       13.71       15.49     10.97 o 
  14   6   9       81.91       80.47     13.48 o 
 -17   7   9       16.81        1.77     13.29 o 
 -15   7   9        0.44        3.47     15.56 o 
 -13   7   9        0.27        5.78     14.14 o 
 -11   7   9        4.63       13.93     18.79 o 
  -9   7   9        0.78       10.96     23.30 o 
  -7   7   9        0.08       30.38     18.09 o 
  -5   7   9        0.44      -17.09     17.99 o 
  -3   7   9       25.34      446.02    145.66 o 
  -1   7   9        0.16        8.65     14.74 o 
   1   7   9        3.11        9.29     18.55 o 
   3   7   9        1.30       -1.05     17.20 o 
   5   7   9        0.51        7.50     14.09 o 
   7   7   9        9.62        3.69     10.17 o 
 -36   0  10      529.20      615.68     47.19 o 
 -34   0  10      402.32      418.94     47.55 o 
 -32   0  10      972.09     1008.13     48.73 o 
 -30   0  10      932.91      979.13     53.70 o 
 -28   0  10     2882.52     2997.38     75.98 o 
 -26   0  10     5301.95     5299.17    105.51 o 
 -24   0  10     1254.07     1404.35     43.69 o 
 -22   0  10     5683.09     5651.25    100.98 o 
 -20   0  10    18309.18    18493.84    317.50 o 
 -18   0  10    21674.81    23451.97    394.47 o 
 -16   0  10     3880.06     3786.17     31.44 o 
 -14   0  10     6310.95     5948.57     52.60 o 
 -12   0  10    33855.67    39059.67    484.76 o 
 -10   0  10    45241.89    50960.88    774.60 o 
  -8   0  10   130641.39   152526.52   2397.09 o 
  -6   0  10    71950.34    82802.72   1104.42 o 
  -4   0  10      745.92      613.20      9.43 o 
  -2   0  10    57841.55    66070.11    825.84 o 
   0   0  10    53001.34    62795.34    772.98 o 
   2   0  10    10869.89     9890.08    151.97 o 
   4   0  10    31967.60    35808.55    472.46 o 
   6   0  10    12107.05    13340.34    254.97 o 
   8   0  10     8021.72     7621.72     75.65 o 
  10   0  10     4276.32     4181.88     42.50 o 
  12   0  10    11206.75    10975.71    117.77 o 
  14   0  10     6246.49     6109.32     73.82 o 
  16   0  10      930.22      892.68     16.91 o 
  18   0  10     1744.18     1630.40     36.63 o 
  20   0  10     1092.85     1027.04     47.40 o 
  22   0  10     1845.86     1813.07     74.14 o 
  24   0  10      942.75      897.07     28.17 o 
 -35   1  10      192.98      210.45     26.31 o 
 -33   1  10      331.39      411.48     28.93 o 
 -31   1  10     1101.98     1232.59     39.64 o 
 -29   1  10     1224.16     1321.14     38.36 o 
 -27   1  10     2152.73     2266.97     44.45 o 
 -25   1  10     2888.64     3065.15     62.29 o 
 -23   1  10     1632.86     1670.11     32.67 o 
 -21   1  10     3655.00     3460.28     79.14 o 
 -19   1  10    10169.93    10141.43     84.87 o 
 -17   1  10    11778.76    12020.92    123.45 o 
 -15   1  10    11237.79    11212.20     92.81 o 
 -13   1  10     8785.34     8914.82     60.06 o 
 -11   1  10     5175.00     4808.93     32.99 o 
  -9   1  10    20546.95    20247.35    145.36 o 
  -7   1  10    58249.66    67578.31    611.23 o 
  -5   1  10    28127.34    30675.99    267.65 o 
  -3   1  10     8773.86     8509.13     93.56 o 
  -1   1  10    16506.12    16741.80    187.69 o 
   1   1  10    12584.04    12569.51    105.77 o 
   3   1  10    19608.14    20036.51    192.59 o 
   5   1  10    18113.09    18086.01    156.05 o 
   7   1  10     4342.70     4416.20     28.95 o 
   9   1  10     3496.95     3588.22     28.62 o 
  11   1  10     7414.38     7424.52     56.31 o 
  13   1  10     3152.46     3127.09     28.68 o 
  15   1  10     1244.94     1261.00     14.27 o 
  17   1  10     2055.77     2001.31     29.69 o 
  19   1  10     1089.77     1114.97     18.80 o 
  21   1  10      720.52      755.90     16.43 o 
  23   1  10      807.65      802.04     23.17 o 
 -34   2  10      118.02      124.77     23.27 o 
 -32   2  10      227.61      256.33     23.88 o 
 -30   2  10      962.47      940.62     36.87 o 
 -28   2  10      721.18      786.49     29.47 o 
 -26   2  10      854.78      742.78     45.04 o 
 -24   2  10     1648.72     1453.30     40.16 o 
 -22   2  10      467.95      497.77     16.81 o 
 -20   2  10     4457.66     4200.22     50.58 o 
 -18   2  10     3620.61     3491.24     26.31 o 
 -16   2  10     3280.06     3408.25     27.86 o 
 -14   2  10    10941.00    10818.06     77.66 o 
 -12   2  10     6513.71     6596.56     47.70 o 
 -10   2  10     4059.94     3889.87     27.42 o 
  -8   2  10     7772.89     7524.62     53.23 o 
  -6   2  10     6447.80     6606.42     45.27 o 
  -4   2  10     5925.14     5538.00     38.17 o 
  -2   2  10     7208.65     7426.59     50.67 o 
   0   2  10    20654.34    21640.78    313.31 o 
   2   2  10    19451.53    20299.96    274.76 o 
   4   2  10     4801.23     4680.99     31.11 o 
   6   2  10     3798.84     3799.82     27.50 o 
   8   2  10     1199.09     1216.48     12.37 o 
  10   2  10     7558.17     7237.56     54.94 o 
  12   2  10     2536.98     2318.71     22.40 o 
  14   2  10      896.81      916.38     22.99 o 
  16   2  10     2113.06     2070.83     39.45 o 
  18   2  10      536.86      486.60     10.56 o 
  20   2  10      552.72      553.12     20.26 o 
  22   2  10      348.21      374.47     15.31 o 
 -33   3  10       37.58       55.89     20.97 o 
 -31   3  10        4.43       17.44     16.67 o 
 -29   3  10       31.29       46.75      8.99 o 
 -27   3  10      202.79      189.61     20.66 o 
 -25   3  10      566.43      452.41     33.11 o 
 -23   3  10       10.07       40.10      9.18 o 
 -21   3  10       13.29       15.32      4.92 o 
 -19   3  10      967.72      854.79     14.71 o 
 -17   3  10      151.31      156.37      8.04 o 
 -15   3  10       50.55       58.57      6.74 o 
 -13   3  10     2650.54     2841.08     32.83 o 
 -11   3  10      240.63      270.23      8.79 o 
  -9   3  10      205.15      253.19      8.72 o 
  -7   3  10      125.15      168.08      8.56 o 
  -5   3  10       48.08       78.11      7.62 o 
  -3   3  10      972.01      929.43     13.78 o 
  -1   3  10     2810.28     3000.06     26.32 o 
   1   3  10      358.48      421.72     15.98 o 
   3   3  10       21.33       54.85      7.10 o 
   5   3  10      987.76     1036.96     13.31 o 
   7   3  10      843.15      678.84     12.16 o 
   9   3  10      305.95      274.16      8.65 o 
  11   3  10      118.77      129.82      7.04 o 
  13   3  10      340.10      301.86     12.95 o 
  15   3  10      477.65      412.30     15.19 o 
  17   3  10       67.58       50.28      7.18 o 
  19   3  10       88.49       83.85     12.08 o 
  21   3  10       50.41       41.18     11.91 o 
 -30   4  10       44.92       35.35     21.93 o 
 -28   4  10      167.92      162.16     14.69 o 
 -26   4  10       10.72       16.45      7.69 o 
 -24   4  10       39.79       26.99      8.47 o 
 -22   4  10        6.22       24.31      9.82 o 
 -20   4  10      651.45      693.95     15.18 o 
 -18   4  10       54.61       64.67      8.19 o 
 -16   4  10        1.02        5.06      6.26 o 
 -14   4  10      476.43      498.03     16.37 o 
 -12   4  10      240.58      257.89     18.96 o 
 -10   4  10       78.77      106.76     11.01 o 
  -8   4  10     1100.61     1152.05     38.01 o 
  -6   4  10      440.77      555.50     37.13 o 
  -4   4  10        7.14       37.77      8.21 o 
  -2   4  10       96.81      114.54      9.84 o 
   0   4  10     1066.64     1095.16     32.50 o 
   2   4  10     1678.04     1788.30     20.66 o 
   4   4  10      160.04      167.43      9.06 o 
   6   4  10       41.10       51.92      7.12 o 
   8   4  10        4.36       14.13      6.27 o 
  10   4  10       48.94       62.55      8.32 o 
  12   4  10        0.46        5.23      6.03 o 
  14   4  10      470.56      490.86     20.92 o 
  16   4  10      156.56      133.18     12.87 o 
  18   4  10      104.58       81.70     13.97 o 
 -27   5  10      421.20      436.27     45.59 o 
 -25   5  10      366.30      346.43     17.50 o 
 -23   5  10        7.75        6.59     14.43 o 
 -21   5  10       69.66       90.19     18.07 o 
 -19   5  10     1454.27     1686.79     43.98 o 
 -17   5  10      747.70      771.31     24.60 o 
 -15   5  10      379.69      435.77     21.15 o 
 -13   5  10     1406.44     1516.94     43.74 o 
 -11   5  10      322.30      324.13     15.80 o 
  -9   5  10      516.41      647.08     47.36 o 
  -7   5  10     3036.80     3137.09     49.27 o 
  -5   5  10      792.20      915.58     42.35 o 
  -3   5  10      816.33      825.74     28.95 o 
  -1   5  10     2294.16     2274.04     33.29 o 
   1   5  10     1534.75     1690.99     28.44 o 
   3   5  10     1227.87     1241.69     30.77 o 
   5   5  10     1264.57     1295.30     35.36 o 
   7   5  10      658.24      682.81     19.22 o 
   9   5  10      511.11      451.60     15.07 o 
  11   5  10      283.12      265.67     12.13 o 
  13   5  10      723.27      665.61     17.72 o 
  15   5  10      662.69      660.48     30.13 o 
 -24   6  10      482.67      458.84     41.81 o 
 -22   6  10      534.69      581.27     31.89 o 
 -20   6  10      537.02      624.76     30.96 o 
 -18   6  10      963.51      927.74     39.97 o 
 -16   6  10      727.81      829.16     34.17 o 
 -14   6  10      631.14      754.62     39.99 o 
 -12   6  10      960.65      978.70     31.76 o 
 -10   6  10     1280.94     1400.90     32.23 o 
  -8   6  10     1521.83     1646.45     35.46 o 
  -6   6  10     1491.53     1454.14     29.66 o 
  -4   6  10     1013.54     1063.16     25.01 o 
  -2   6  10     1243.72     1332.46     25.21 o 
   0   6  10     1865.43     1827.04     37.67 o 
   2   6  10     1493.27     1466.88     32.25 o 
   4   6  10     1701.49     1701.58     29.91 o 
   6   6  10      732.60      763.20     34.53 o 
   8   6  10      672.00      603.66     20.52 o 
  10   6  10      933.08      923.57     29.16 o 
  12   6  10      951.45      933.64     26.16 o 
 -17   7  10      638.30      742.45     35.04 o 
 -15   7  10      496.12      588.34     31.41 o 
 -13   7  10      307.24      316.81     25.08 o 
 -11   7  10      542.26      529.01     34.83 o 
  -9   7  10      756.84      936.50     52.78 o 
  -7   7  10      647.71      707.27     38.12 o 
  -5   7  10      800.79      781.24     31.92 o 
  -3   7  10      835.07      996.16     37.38 o 
  -1   7  10      516.24      538.41     28.31 o 
   1   7  10      335.86      288.66     30.11 o 
   3   7  10      721.15      783.30     27.23 o 
   5   7  10      779.25      747.55     29.85 o 
 -35   1  11       62.28       53.02     18.55 o 
 -33   1  11      235.29      258.88     31.97 o 
 -31   1  11      291.26      295.52     23.39 o 
 -29   1  11      128.40      147.77     20.62 o 
 -27   1  11      736.46      750.43     31.98 o 
 -25   1  11      402.15      384.68     22.01 o 
 -23   1  11      238.14      302.18     17.36 o 
 -21   1  11     1344.60     1215.39     27.46 o 
 -19   1  11     4973.17     5008.56     47.25 o 
 -17   1  11     6142.87     6152.12     41.04 o 
 -15   1  11     2235.07     1983.52     16.13 o 
 -13   1  11     9778.24    10163.28     67.51 o 
 -11   1  11     4374.75     4261.79     28.30 o 
  -9   1  11     1584.18     1348.49     12.61 o 
  -7   1  11    10892.01    11787.47     80.08 o 
  -5   1  11      566.02      577.76      7.41 o 
  -3   1  11     2390.49     3112.30     19.99 o 
  -1   1  11    13855.83    14222.69    116.05 o 
   1   1  11     3686.12     3543.73     30.07 o 
   3   1  11      830.18      728.97     10.83 o 
   5   1  11       91.29       96.06      8.22 o 
   7   1  11     1570.60     1570.34     16.27 o 
   9   1  11     1557.80     1461.69     14.10 o 
  11   1  11      134.57      157.73      7.25 o 
  13   1  11     2938.49     2928.33     39.21 o 
  15   1  11     2414.84     2206.91     60.01 o 
  17   1  11      151.60      157.07      7.57 o 
  19   1  11       55.36       56.20      7.06 o 
  21   1  11      505.60      473.14     18.25 o 
  23   1  11      166.02      177.30     13.81 o 
 -34   2  11      147.84      148.64     22.32 o 
 -32   2  11      457.00      466.47     27.74 o 
 -30   2  11      856.27      951.39     40.52 o 
 -28   2  11      337.25      378.77     25.07 o 
 -26   2  11      942.15      958.79     30.91 o 
 -24   2  11     2269.64     2129.97     58.83 o 
 -22   2  11     2069.34     1949.89     32.14 o 
 -20   2  11     4113.19     3942.31     46.12 o 
 -18   2  11     4326.88     3965.16     30.23 o 
 -16   2  11     6880.72     6517.84     47.70 o 
 -14   2  11    13145.15    13141.46     95.44 o 
 -12   2  11     9202.31     9009.57     64.41 o 
 -10   2  11     8850.32     8777.86     61.78 o 
  -8   2  11     2824.76     2526.74     19.88 o 
  -6   2  11     6073.71     6267.50     42.31 o 
  -4   2  11    15324.18    15603.10    153.24 o 
  -2   2  11     3891.63     3930.24     27.47 o 
   0   2  11     2796.60     2712.32     19.12 o 
   2   2  11     7787.36     8070.72     71.39 o 
   4   2  11     4138.19     4343.94     42.22 o 
   6   2  11      954.05      863.31     18.34 o 
   8   2  11     2131.73     2023.61     25.48 o 
  10   2  11     2939.96     2977.53     24.53 o 
  12   2  11     2320.22     2141.50     35.13 o 
  14   2  11     2406.18     2234.28     33.58 o 
  16   2  11     1144.83     1090.22     33.65 o 
  18   2  11      492.72      462.13     14.72 o 
  20   2  11      927.34      812.96     53.62 o 
  22   2  11      487.77      507.62     21.35 o 
 -33   3  11      292.32      319.74     27.24 o 
 -31   3  11      439.72      478.31     33.68 o 
 -29   3  11      900.57      998.25     36.98 o 
 -27   3  11      608.49      620.96     30.87 o 
 -25   3  11     1542.88     1615.64     37.13 o 
 -23   3  11     2115.92     1993.38     69.12 o 
 -21   3  11     3913.46     3851.62     60.16 o 
 -19   3  11     6988.13     6828.98     75.15 o 
 -17   3  11     3769.31     3513.80     33.36 o 
 -15   3  11     4802.49     4946.57     41.17 o 
 -13   3  11     5322.77     5238.37     42.31 o 
 -11   3  11    12557.39    11788.28     90.66 o 
  -9   3  11    21591.22    20861.12    166.44 o 
  -7   3  11    12510.20    12032.10     91.37 o 
  -5   3  11    13879.25    13683.54    107.88 o 
  -3   3  11    12915.43    13085.85     99.58 o 
  -1   3  11     1124.53     1048.28     13.68 o 
   1   3  11    11712.94    11932.26     92.00 o 
   3   3  11    13683.15    13885.98    108.47 o 
   5   3  11     6410.19     6082.11     49.10 o 
   7   3  11     4567.25     4342.77     37.55 o 
   9   3  11     3694.48     3769.08     47.57 o 
  11   3  11     3347.63     3226.53     54.04 o 
  13   3  11     1788.39     1687.86     41.45 o 
  15   3  11     3409.94     3415.24     55.16 o 
  17   3  11     1064.32     1121.45     27.14 o 
  19   3  11      640.61      593.58     22.30 o 
 -30   4  11      170.52      208.53     23.84 o 
 -28   4  11      259.74      295.07     17.18 o 
 -26   4  11      765.67      777.44     34.29 o 
 -24   4  11     1427.82     1594.21     39.21 o 
 -22   4  11     1128.29     1133.40     36.44 o 
 -20   4  11      703.18      737.67     21.20 o 
 -18   4  11     1813.95     1998.72     31.37 o 
 -16   4  11     2903.86     2870.55     33.52 o 
 -14   4  11     2708.34     2641.26     31.72 o 
 -12   4  11     4323.93     4347.40     44.37 o 
 -10   4  11     5175.72     5063.73     48.67 o 
  -8   4  11     5771.76     5587.19     56.77 o 
  -6   4  11     5520.23     5266.29     46.78 o 
  -4   4  11     8029.10     8109.38     72.72 o 
  -2   4  11     6071.46     6045.21     55.57 o 
   0   4  11     2669.76     2404.15     25.77 o 
   2   4  11     4079.44     3821.94     36.52 o 
   4   4  11     3653.81     3464.93     33.19 o 
   6   4  11     3931.59     3568.80     38.02 o 
   8   4  11     5148.76     4698.53     63.33 o 
  10   4  11     1823.31     1811.36     36.47 o 
  12   4  11      567.78      565.69     14.44 o 
  14   4  11     1648.55     1536.47     33.38 o 
  16   4  11      965.40     1012.77     26.57 o 
  18   4  11      359.13      445.47     28.39 o 
 -27   5  11      221.19      277.99     30.89 o 
 -25   5  11      177.56      225.65     14.08 o 
 -23   5  11      643.39      670.44     30.32 o 
 -21   5  11      513.56      559.64     22.14 o 
 -19   5  11       94.90      157.24     19.09 o 
 -17   5  11     1248.21     1259.98     33.80 o 
 -15   5  11     2174.08     2090.71     56.21 o 
 -13   5  11      970.76     1125.93     30.21 o 
 -11   5  11     1027.93     1110.91     51.83 o 
  -9   5  11     2110.31     2018.51     28.52 o 
  -7   5  11     1932.49     2192.17     33.98 o 
  -5   5  11     2442.98     2331.67     32.00 o 
  -3   5  11     2955.03     2739.50     33.66 o 
  -1   5  11     2608.53     2679.32     36.15 o 
   1   5  11     1245.87     1207.16     20.03 o 
   3   5  11     3002.70     2797.18     34.37 o 
   5   5  11     1734.10     1742.98     24.75 o 
   7   5  11      902.29      976.26     24.51 o 
   9   5  11     1112.16      932.31     18.86 o 
  11   5  11      503.07      464.82     16.56 o 
  13   5  11      951.79      945.48     28.73 o 
  15   5  11      380.34      414.28     21.78 o 
 -24   6  11        6.59       26.63     24.52 o 
 -22   6  11      190.02      193.63     24.50 o 
 -20   6  11        5.38       37.04     19.39 o 
 -18   6  11        0.98        1.17     13.58 o 
 -16   6  11      228.91      228.86     27.18 o 
 -14   6  11      235.76      312.49     25.13 o 
 -12   6  11       44.05       50.43     15.21 o 
 -10   6  11       32.78       14.21     16.24 o 
  -8   6  11       27.82      362.38     62.24 o 
  -6   6  11       41.89      305.95     72.80 o 
  -4   6  11      236.32      168.00     15.15 o 
  -2   6  11      673.60      661.36     26.80 o 
   0   6  11       92.64      129.25     16.07 o 
   2   6  11        4.28       32.71      9.77 o 
   4   6  11      269.51      237.20     16.28 o 
   6   6  11      133.65      148.56     13.74 o 
   8   6  11       27.75       34.08     10.54 o 
  10   6  11       42.80       15.44     10.34 o 
 -17   7  11        3.51       -4.42     16.54 o 
 -15   7  11        1.38        7.78     14.50 o 
 -13   7  11        4.12       -1.23     15.42 o 
 -11   7  11       12.78       26.68     17.19 o 
  -9   7  11       51.68       56.24     19.71 o 
  -7   7  11        9.54        2.67     19.60 o 
  -5   7  11       13.50       30.81     21.05 o 
  -3   7  11        4.59       -8.07     11.81 o 
  -1   7  11        3.50       -2.78     11.50 o 
   1   7  11        4.04       14.05     10.26 o 
   3   7  11       53.54       49.81     24.17 o 
 -36   0  12      176.20      192.85     56.82 o 
 -34   0  12      218.89      245.45     34.56 o 
 -32   0  12      943.30     1080.83     50.23 o 
 -30   0  12     1334.95     1453.19     53.81 o 
 -28   0  12     1941.18     1948.31     69.04 o 
 -26   0  12     2575.81     2713.54     64.62 o 
 -24   0  12     2620.18     2726.79     62.27 o 
 -22   0  12     6190.08     6091.66    119.35 o 
 -20   0  12     8232.81     8151.58    131.58 o 
 -18   0  12    13866.43    14492.91    234.23 o 
 -16   0  12     2923.56     2872.26     29.70 o 
 -14   0  12      382.19      260.90     25.53 o 
 -12   0  12     6025.17     5989.59     55.60 o 
 -10   0  12    20130.63    21311.52    220.53 o 
  -8   0  12    16976.27    16080.70    155.15 o 
  -6   0  12    11063.51    10147.11     93.55 o 
  -4   0  12     4945.13     4906.56     68.09 o 
  -2   0  12      985.73      771.31     10.40 o 
   0   0  12    10518.84    10572.13    220.25 o 
   2   0  12    38211.30    43330.73    681.78 o 
   4   0  12     8491.36     8718.22     79.55 o 
   6   0  12     1473.01     1266.27     13.69 o 
   8   0  12    28310.98    29444.30    333.43 o 
  10   0  12     5042.84     4852.90     71.21 o 
  12   0  12     1532.49     1557.80     33.69 o 
  14   0  12     4543.39     4258.71    126.92 o 
  16   0  12     2105.59     1931.28     83.84 o 
  18   0  12     1722.34     1665.38     55.01 o 
  20   0  12      724.28      634.13     40.62 o 
  22   0  12     1153.64     1294.60     56.81 o 
 -35   1  12      107.88      129.00     21.91 o 
 -33   1  12      274.92      293.32     40.29 o 
 -31   1  12      781.64      825.01     34.66 o 
 -29   1  12     1317.24     1411.69     39.48 o 
 -27   1  12      807.86      905.16     29.88 o 
 -25   1  12      716.46      770.72     24.52 o 
 -23   1  12     3702.80     3789.14     53.72 o 
 -21   1  12     5580.33     5313.04     87.92 o 
 -19   1  12     3458.25     3375.06     22.24 o 
 -17   1  12     3592.76     3474.15     24.33 o 
 -15   1  12      911.46      770.75      9.21 o 
 -13   1  12     1240.12     1044.14     10.16 o 
 -11   1  12    17235.51    16851.49    119.98 o 
  -9   1  12    13649.09    13823.26     95.69 o 
  -7   1  12       44.01       33.46      3.87 o 
  -5   1  12     2275.23     2040.16     15.17 o 
  -3   1  12     8926.98     9736.64    159.87 o 
  -1   1  12     5123.68     4742.95     42.40 o 
   1   1  12    13057.79    12352.99    103.45 o 
   3   1  12    11676.15    11590.62     97.13 o 
   5   1  12     1695.35     1672.54     20.79 o 
   7   1  12     2814.69     2855.84     31.45 o 
   9   1  12     5679.62     5462.84     43.29 o 
  11   1  12     4532.88     4478.23     61.60 o 
  13   1  12     2605.76     2472.05     66.60 o 
  15   1  12      823.41      777.32     22.17 o 
  17   1  12      643.86      660.45     21.26 o 
  19   1  12      883.56      885.37     30.99 o 
  21   1  12      714.57      676.91     27.61 o 
 -34   2  12      102.93      117.56     25.95 o 
 -32   2  12       13.92       22.81     15.91 o 
 -30   2  12      290.30      319.98     23.65 o 
 -28   2  12     1004.21     1086.40     35.17 o 
 -26   2  12       74.67       53.95      4.70 o 
 -24   2  12       66.41       87.43      6.37 o 
 -22   2  12      836.75      922.71     18.06 o 
 -20   2  12     1424.75     1380.36     14.48 o 
 -18   2  12     1673.99     1630.82     26.50 o 
 -16   2  12     6747.65     6508.12     50.93 o 
 -14   2  12     1956.33     1896.25     17.76 o 
 -12   2  12     1085.78      909.54     12.04 o 
 -10   2  12     7143.06     7097.79     52.67 o 
  -8   2  12     4409.93     4342.73     31.85 o 
  -6   2  12     1696.85     1606.31     14.76 o 
  -4   2  12     9352.43     9322.69     64.62 o 
  -2   2  12     7357.41     7173.13     51.09 o 
   0   2  12     4663.18     4271.90     41.03 o 
   2   2  12     3167.81     3103.20     34.04 o 
   4   2  12     1720.49     1670.79     24.65 o 
   6   2  12     4931.71     4820.96     49.10 o 
   8   2  12       19.95       48.39      7.81 o 
  10   2  12     1311.59     1361.07     27.63 o 
  12   2  12     1883.32     1829.82     28.35 o 
  14   2  12      396.05      356.94     10.74 o 
  16   2  12      295.32      285.89     14.80 o 
  18   2  12      190.07      236.27     13.41 o 
  20   2  12      417.74      501.55     25.40 o 
 -33   3  12        0.04       10.76     16.99 o 
 -31   3  12       24.83        8.51     19.04 o 
 -29   3  12        5.30        3.86     12.35 o 
 -27   3  12        2.51        1.50      8.34 o 
 -25   3  12       18.15       24.61      5.78 o 
 -23   3  12      116.04       99.45     10.26 o 
 -21   3  12       12.96       27.00      5.55 o 
 -19   3  12       13.95       23.86      6.92 o 
 -17   3  12      142.71      152.69      8.71 o 
 -15   3  12      798.87      736.08     13.48 o 
 -13   3  12      388.74      348.14     11.09 o 
 -11   3  12       27.58       73.71      7.87 o 
  -9   3  12        1.89       15.22      8.23 o 
  -7   3  12      898.22      784.34     15.18 o 
  -5   3  12      237.93      239.99      9.71 o 
  -3   3  12      102.06       79.09      6.77 o 
  -1   3  12     1036.02      968.00     13.81 o 
   1   3  12      555.07      567.77     21.98 o 
   3   3  12      572.97      508.15     15.94 o 
   5   3  12       28.38       82.23      4.99 o 
   7   3  12      432.72      443.31     14.24 o 
   9   3  12       11.62       18.72      3.76 o 
  11   3  12      124.34      116.01      4.85 o 
  13   3  12        9.78        8.85      4.98 o 
  15   3  12        7.48       10.41     11.38 o 
  17   3  12        5.45        6.45      9.59 o 
  19   3  12       11.15       17.88     10.55 o 
 -30   4  12      153.47      127.18     21.61 o 
 -28   4  12      284.11      305.37     24.58 o 
 -26   4  12       60.59       43.69     10.79 o 
 -24   4  12      114.11       79.66      9.87 o 
 -22   4  12      325.13      375.85     27.32 o 
 -20   4  12      644.16      611.04     18.78 o 
 -18   4  12      871.89      845.61     30.49 o 
 -16   4  12      520.75      551.60     18.47 o 
 -14   4  12        5.83        7.90      7.54 o 
 -12   4  12       94.99       95.54     10.93 o 
 -10   4  12     1361.16     1421.90     21.24 o 
  -8   4  12      810.07      789.17     23.64 o 
  -6   4  12       21.82       66.58      9.80 o 
  -4   4  12      692.54      703.29     14.59 o 
  -2   4  12     1101.45     1085.69     18.98 o 
   0   4  12      715.55      744.31     13.88 o 
   2   4  12     1472.83     1310.81     18.48 o 
   4   4  12      171.02      197.86      8.60 o 
   6   4  12      593.78      613.64     17.20 o 
   8   4  12      114.88       87.00      7.96 o 
  10   4  12      666.32      588.23     16.10 o 
  12   4  12      474.38      366.39     16.52 o 
  14   4  12       52.69       50.28     11.98 o 
  16   4  12      156.49      103.25     13.99 o 
 -27   5  12      132.88      123.69     24.02 o 
 -25   5  12      280.76      269.89     30.04 o 
 -23   5  12      707.39      693.99     25.23 o 
 -21   5  12      705.65      688.88     21.41 o 
 -19   5  12      823.60      768.60     20.14 o 
 -17   5  12     1447.22     1440.18     31.43 o 
 -15   5  12     1201.64     1207.27     36.45 o 
 -13   5  12      921.07      980.02     51.67 o 
 -11   5  12     1824.28     1798.95     27.15 o 
  -9   5  12     1911.94     1993.62     28.57 o 
  -7   5  12     1030.54     1069.90     22.73 o 
  -5   5  12     1345.21     1194.06     20.54 o 
  -3   5  12     1802.96     1762.48     26.57 o 
  -1   5  12     2142.86     2181.26     28.81 o 
   1   5  12     4132.61     3986.59     42.97 o 
   3   5  12     1587.88     1480.33     32.29 o 
   5   5  12      502.50      520.38     14.25 o 
   7   5  12      622.32      541.71     24.39 o 
   9   5  12      740.23      651.19     20.34 o 
  11   5  12     1027.13      991.30     31.80 o 
  13   5  12      505.50      538.08     24.64 o 
 -24   6  12      219.67      225.51     27.77 o 
 -22   6  12      731.61      733.01     34.46 o 
 -20   6  12      944.64     1006.84     36.86 o 
 -18   6  12      847.23      913.86     36.93 o 
 -16   6  12     1291.81     1317.02     44.88 o 
 -14   6  12     1080.22     1070.87     28.38 o 
 -12   6  12     1049.92     1073.21     29.84 o 
 -10   6  12     1927.92     1987.85     31.53 o 
  -8   6  12     1678.73     1660.96     32.59 o 
  -6   6  12     2253.73     2196.81     32.43 o 
  -4   6  12     1628.04     1654.58     35.11 o 
  -2   6  12     1346.76     1285.38     27.95 o 
   0   6  12     2038.06     1987.09     35.68 o 
   2   6  12     1296.14     1319.55     34.56 o 
   4   6  12     1550.34     1316.20     35.89 o 
   6   6  12     1026.81      903.89     43.45 o 
   8   6  12      957.75     1133.19     39.37 o 
  10   6  12      536.18      506.61     33.24 o 
 -17   7  12      339.78      360.77     27.83 o 
 -15   7  12      494.84      503.58     29.61 o 
 -13   7  12      616.89      631.26     34.41 o 
 -11   7  12      765.16      869.54     29.92 o 
  -9   7  12      928.79      921.44     29.45 o 
  -7   7  12      828.41      737.28     24.75 o 
  -5   7  12      512.28      633.86     23.97 o 
  -3   7  12      597.49      600.89     35.79 o 
  -1   7  12      904.99      733.27     29.19 o 
   1   7  12      504.13      640.51     35.38 o 
   3   7  12      502.63      483.40     28.34 o 
 -35   1  13      102.33       90.82     20.56 o 
 -33   1  13      201.95      230.85     23.53 o 
 -31   1  13      557.37      697.39     32.15 o 
 -29   1  13      115.92      127.80     19.33 o 
 -27   1  13      276.10      278.04     20.77 o 
 -25   1  13      389.83      388.28     25.80 o 
 -23   1  13      256.08      222.55     30.17 o 
 -21   1  13      509.67      444.62      8.83 o 
 -19   1  13      379.68      374.52      7.80 o 
 -17   1  13     1837.85     1833.30     17.10 o 
 -15   1  13     1711.65     1629.35     13.68 o 
 -13   1  13      834.18      777.46      8.99 o 
 -11   1  13      844.88      819.23      8.97 o 
  -9   1  13      459.30      569.64      9.31 o 
  -7   1  13     1364.54     1282.34     11.86 o 
  -5   1  13     5776.19     5904.97     38.36 o 
  -3   1  13     3245.49     3033.92     22.51 o 
  -1   1  13     8766.02     8707.74     72.82 o 
   1   1  13     1775.98     1722.97     20.53 o 
   3   1  13     3854.35     3661.05     33.60 o 
   5   1  13      629.01      717.36     11.87 o 
   7   1  13       72.69       90.22      6.84 o 
   9   1  13     3339.02     3176.16     43.02 o 
  11   1  13     1733.94     1680.82     38.01 o 
  13   1  13      989.60      941.84     31.91 o 
  15   1  13       49.39       52.46      6.24 o 
  17   1  13      897.80      936.71     40.42 o 
  19   1  13      262.59      245.63     12.98 o 
 -34   2  13      293.08      350.43     30.02 o 
 -32   2  13      803.52      959.77     36.01 o 
 -30   2  13      602.87      698.06     32.46 o 
 -28   2  13      409.01      400.96     30.33 o 
 -26   2  13      829.36      865.66     29.38 o 
 -24   2  13      509.39      512.20     24.27 o 
 -22   2  13     2176.51     2009.94     36.30 o 
 -20   2  13     2505.98     2395.56     25.56 o 
 -18   2  13      708.06      688.68     12.41 o 
 -16   2  13     3360.08     3394.10     29.46 o 
 -14   2  13     1971.91     1825.55     18.61 o 
 -12   2  13     2462.49     2394.60     20.23 o 
 -10   2  13    12727.29    12289.63     89.81 o 
  -8   2  13     6174.11     6137.23     43.49 o 
  -6   2  13     3714.93     3652.33     33.12 o 
  -4   2  13     4877.31     4733.80     32.78 o 
  -2   2  13     9284.24     9654.78    136.81 o 
   0   2  13     7712.95     7456.37     69.29 o 
   2   2  13     2457.43     2478.50     29.72 o 
   4   2  13     7804.98     7523.74     72.80 o 
   6   2  13     3878.16     3709.95     45.69 o 
   8   2  13       12.14       30.61      7.17 o 
  10   2  13     2293.47     2311.10     32.42 o 
  12   2  13     5464.97     5388.84     59.85 o 
  14   2  13      601.98      667.43     17.75 o 
  16   2  13      454.64      510.48     17.05 o 
  18   2  13      979.22      945.35     21.19 o 
  20   2  13      127.06      141.78     13.98 o 
 -33   3  13      522.05      625.62     35.91 o 
 -31   3  13      253.60      327.85     26.79 o 
 -29   3  13      503.54      577.85     33.89 o 
 -27   3  13     1472.13     1636.74     39.73 o 
 -25   3  13     1866.39     1778.50     82.64 o 
 -23   3  13     1420.47     1241.71     29.27 o 
 -21   3  13     2178.28     2080.83     27.94 o 
 -19   3  13     2673.95     2527.32     26.50 o 
 -17   3  13     2241.19     2107.77     22.67 o 
 -15   3  13     6535.09     6454.11     53.02 o 
 -13   3  13     8486.13     8112.70     64.05 o 
 -11   3  13     4868.57     4557.19     38.81 o 
  -9   3  13    11597.10    11031.60     85.62 o 
  -7   3  13    17529.18    17175.05    135.36 o 
  -5   3  13     4109.30     4042.96     33.97 o 
  -3   3  13     6911.64     6796.06     51.78 o 
  -1   3  13    10373.10    10327.79     78.83 o 
   1   3  13     5618.86     5724.77     44.70 o 
   3   3  13     1665.08     1640.78     15.75 o 
   5   3  13     7361.91     7248.12     83.84 o 
   7   3  13     3919.30     3978.24     47.32 o 
   9   3  13      634.92      709.57     19.47 o 
  11   3  13     3254.20     3204.99     47.39 o 
  13   3  13      911.90      977.69     21.85 o 
  15   3  13      800.12      905.99     22.62 o 
  17   3  13      903.56      866.19     27.91 o 
 -30   4  13      262.50      261.53     38.61 o 
 -28   4  13      352.54      334.30     26.74 o 
 -26   4  13      693.67      807.32     33.47 o 
 -24   4  13     1302.95     1155.19     48.30 o 
 -22   4  13      786.09      741.22     15.99 o 
 -20   4  13     1637.08     1601.20     28.41 o 
 -18   4  13     2676.69     2577.68     29.76 o 
 -16   4  13      643.09      614.89     14.29 o 
 -14   4  13     3373.80     3454.01     35.75 o 
 -12   4  13     5619.83     5264.53     49.24 o 
 -10   4  13     1688.38     1665.65     23.04 o 
  -8   4  13     8254.24     7952.91     69.47 o 
  -6   4  13     7521.62     7247.81     62.35 o 
  -4   4  13     1347.95     1469.45     18.37 o 
  -2   4  13     1758.22     1629.39     20.03 o 
   0   4  13     3193.61     3092.10     35.34 o 
   2   4  13     3661.79     3664.49     36.25 o 
   4   4  13     2393.51     2291.96     40.89 o 
   6   4  13     1209.93     1294.81     50.96 o 
   8   4  13      649.62      620.68     30.98 o 
  10   4  13      916.24      934.71     28.35 o 
  12   4  13      688.88      706.49     22.68 o 
  14   4  13      604.86      641.94     22.66 o 
  16   4  13      577.72      651.84     24.02 o 
 -27   5  13      288.07      387.66     33.56 o 
 -25   5  13      512.08      549.26     29.68 o 
 -23   5  13      196.90      205.97     13.30 o 
 -21   5  13      364.38      430.06     26.54 o 
 -19   5  13      845.06      965.77     61.15 o 
 -17   5  13      704.23      788.62     30.38 o 
 -15   5  13     1047.42     1122.47     28.62 o 
 -13   5  13     1520.74     1517.07     28.27 o 
 -11   5  13      815.70      791.12     18.95 o 
  -9   5  13      360.60      410.32     16.52 o 
  -7   5  13     1506.87     1465.63     24.99 o 
  -5   5  13     3416.14     3233.13     37.81 o 
  -3   5  13      967.02     1033.73     18.39 o 
  -1   5  13     1065.84     1106.89     22.63 o 
   1   5  13      669.00      707.94     19.97 o 
   3   5  13     1096.59     1089.69     19.64 o 
   5   5  13     1207.49     1185.47     43.12 o 
   7   5  13      531.68      528.28     26.52 o 
   9   5  13      469.76      495.07     22.13 o 
  11   5  13      315.45      409.76     24.86 o 
  13   5  13      500.08      473.23     24.03 o 
 -24   6  13        7.19        5.41     16.89 o 
 -22   6  13       13.74       17.64     18.33 o 
 -20   6  13      103.41       96.12     20.12 o 
 -18   6  13       93.71       95.37     24.35 o 
 -16   6  13       79.47      125.75     20.09 o 
 -14   6  13       51.13      211.53     73.11 o 
 -12   6  13       28.64       35.53     14.00 o 
 -10   6  13        3.15       15.86     12.61 o 
  -8   6  13       12.07       38.42     11.86 o 
  -6   6  13       34.39       14.41     11.86 o 
  -4   6  13       12.54       47.85     11.40 o 
  -2   6  13      140.12      248.31     33.90 o 
   0   6  13      185.02      217.61     13.13 o 
   2   6  13       10.15       10.04     11.94 o 
   4   6  13       60.10       76.55      9.22 o 
   6   6  13      137.13      140.46     24.36 o 
   8   6  13      107.89       62.64     24.59 o 
 -15   7  13       32.84       34.46     19.54 o 
 -13   7  13        5.68       18.80     19.06 o 
 -11   7  13      109.76      261.36     77.55 o 
  -9   7  13      118.95      188.96     38.72 o 
  -7   7  13       28.77       31.18     14.20 o 
  -5   7  13       75.60       79.61     14.21 o 
  -3   7  13        5.55       31.86     14.12 o 
  -1   7  13       92.18       67.27     25.11 o 
   1   7  13       13.16       24.03     10.66 o 
 -36   0  14      380.31      457.65     53.11 o 
 -34   0  14      599.45      652.77     45.01 o 
 -32   0  14      655.35      664.54     50.73 o 
 -30   0  14     1546.33     1564.36     55.31 o 
 -28   0  14     1110.66     1217.72     53.63 o 
 -26   0  14      689.13      695.71     34.16 o 
 -24   0  14     4889.77     4725.23     91.94 o 
 -22   0  14     8763.78     9049.76    153.08 o 
 -20   0  14     3591.12     3782.19     52.76 o 
 -18   0  14     2899.40     2979.66     30.29 o 
 -16   0  14     1935.24     1886.07     20.44 o 
 -14   0  14     9473.99     9212.03    124.17 o 
 -12   0  14    29324.11    31667.67    356.47 o 
 -10   0  14    23266.91    23447.34    252.52 o 
  -8   0  14     4796.54     4433.26     44.14 o 
  -6   0  14     8096.54     8614.02     81.86 o 
  -4   0  14     2767.05     2604.63     25.78 o 
  -2   0  14    13981.66    14243.79    182.81 o 
   0   0  14    29797.16    33366.88    571.11 o 
   2   0  14     5756.50     5415.55     46.06 o 
   4   0  14     8683.83     8686.03     85.85 o 
   6   0  14     6799.84     7165.05    127.18 o 
   8   0  14     9136.18     9004.94    138.61 o 
  10   0  14     7340.26     6878.94    223.57 o 
  12   0  14     3802.29     3659.56    170.13 o 
  14   0  14     1576.16     1586.48     98.68 o 
  16   0  14      916.91      813.38     54.12 o 
  18   0  14     1466.72     1397.40     51.68 o 
  20   0  14     1284.52     1322.28     52.06 o 
 -35   1  14      245.97      331.58     29.81 o 
 -33   1  14      412.57      470.51     28.33 o 
 -31   1  14      974.80     1028.21     37.63 o 
 -29   1  14     1309.44     1397.55     41.39 o 
 -27   1  14      489.96      496.89     24.59 o 
 -25   1  14     1001.42     1037.72     27.27 o 
 -23   1  14     3475.42     3393.66     71.21 o 
 -21   1  14     4767.91     4729.84     43.63 o 
 -19   1  14     4870.77     4782.62     34.95 o 
 -17   1  14     3569.46     3246.07     25.47 o 
 -15   1  14     3116.14     3171.32     23.32 o 
 -13   1  14     6881.74     6723.80     47.00 o 
 -11   1  14    11700.52    11378.38     80.10 o 
  -9   1  14     8659.06     8631.69     58.42 o 
  -7   1  14     4100.21     3948.23     26.75 o 
  -5   1  14     3805.02     3638.39     24.26 o 
  -3   1  14     4365.50     4227.60     38.76 o 
  -1   1  14     9464.29     9443.73     80.48 o 
   1   1  14     5590.23     5530.37     47.84 o 
   3   1  14     2924.12     2884.87     30.81 o 
   5   1  14     7127.63     7200.04     67.06 o 
   7   1  14     5121.66     5122.47     69.27 o 
   9   1  14     2679.33     2772.48     40.30 o 
  11   1  14     2757.03     2760.45     55.42 o 
  13   1  14     2089.40     2052.22     79.03 o 
  15   1  14     1206.93     1188.74     40.62 o 
  17   1  14      698.35      666.78     28.00 o 
  19   1  14      813.32      916.73     36.97 o 
 -34   2  14      206.53      232.44     28.30 o 
 -32   2  14      396.31      419.49     37.33 o 
 -30   2  14      354.84      407.45     30.31 o 
 -28   2  14      430.33      461.18     26.14 o 
 -26   2  14      469.57      534.93     24.92 o 
 -24   2  14      837.76      814.99     29.56 o 
 -22   2  14     1780.86     1583.19     25.65 o 
 -20   2  14     3732.18     3839.93     45.82 o 
 -18   2  14     3210.89     3273.86     27.33 o 
 -16   2  14     3099.73     2893.93     26.47 o 
 -14   2  14     4856.59     5004.98     39.41 o 
 -12   2  14     4757.08     4529.40     33.48 o 
 -10   2  14     1935.66     1918.26     17.86 o 
  -8   2  14     4281.13     4372.66     34.41 o 
  -6   2  14     1258.30     1223.77     11.88 o 
  -4   2  14     3939.27     3943.65     28.74 o 
  -2   2  14     5270.73     5177.92     52.76 o 
   0   2  14     2784.92     2523.46     27.79 o 
   2   2  14     2281.63     2304.88     26.66 o 
   4   2  14        6.71       28.15      7.15 o 
   6   2  14     1786.16     1698.65     23.73 o 
   8   2  14     2115.37     2181.22     36.25 o 
  10   2  14     1336.80     1331.20     22.13 o 
  12   2  14      630.21      600.52     16.30 o 
  14   2  14      659.70      738.92     19.06 o 
  16   2  14      773.85      847.03     25.89 o 
  18   2  14      299.39      327.23     22.70 o 
 -33   3  14        9.17        3.17     14.88 o 
 -31   3  14       20.70       48.34     17.62 o 
 -29   3  14       24.54       16.07     17.46 o 
 -27   3  14      122.69      122.82     10.80 o 
 -25   3  14       35.12       42.83      5.08 o 
 -23   3  14        7.65       15.25      5.02 o 
 -21   3  14       33.88       48.59      6.44 o 
 -19   3  14      444.22      434.42      9.84 o 
 -17   3  14     1027.03     1027.13     15.61 o 
 -15   3  14      251.59      262.02     10.07 o 
 -13   3  14      209.62      232.59     12.23 o 
 -11   3  14      127.04      116.70      8.32 o 
  -9   3  14       30.01       43.28      6.61 o 
  -7   3  14      372.93      453.06      9.71 o 
  -5   3  14     1024.75      999.32     15.56 o 
  -3   3  14      822.15      846.46     11.50 o 
  -1   3  14      377.75      387.38     10.26 o 
   1   3  14       84.01       82.62     11.42 o 
   3   3  14      858.00      847.18     27.39 o 
   5   3  14      225.82      237.65     13.88 o 
   7   3  14       12.16       11.82      8.22 o 
   9   3  14      269.30      271.55     17.30 o 
  11   3  14        7.38       12.90      8.61 o 
  13   3  14        0.98       11.43      8.75 o 
  15   3  14      130.66      161.71     14.52 o 
  17   3  14      138.69      160.97     15.53 o 
 -30   4  14        8.92       -1.70     14.83 o 
 -28   4  14       37.96       51.80     17.63 o 
 -26   4  14       25.81        1.20      6.10 o 
 -24   4  14      214.30      197.88      9.02 o 
 -22   4  14      324.53      319.35     12.46 o 
 -20   4  14      381.97      384.45     24.29 o 
 -18   4  14      262.51      260.66     10.42 o 
 -16   4  14       78.12       71.28      9.45 o 
 -14   4  14      631.52      659.07     16.01 o 
 -12   4  14      478.77      482.97     20.70 o 
 -10   4  14       56.77       47.93      7.77 o 
  -8   4  14      470.12      502.65     13.95 o 
  -6   4  14        2.16       32.33      7.32 o 
  -4   4  14      252.78      248.92      9.76 o 
  -2   4  14      216.12      229.77      9.28 o 
   0   4  14     1079.61      967.59     21.32 o 
   2   4  14      186.73      252.95     10.39 o 
   4   4  14      529.69      484.46     28.85 o 
   6   4  14      136.53       95.43     11.53 o 
   8   4  14      149.95      159.26     14.66 o 
  10   4  14      187.06      207.40     19.76 o 
  12   4  14      160.69      152.09     18.66 o 
  14   4  14       30.58       36.19     13.60 o 
 -27   5  14       75.55       43.88     20.44 o 
 -25   5  14      149.41       80.18     22.27 o 
 -23   5  14      559.05      537.85     21.08 o 
 -21   5  14      906.03      872.56     31.52 o 
 -19   5  14     1694.71     1603.81     32.50 o 
 -17   5  14     1123.85     1170.65     46.90 o 
 -15   5  14      403.82      418.25     16.95 o 
 -13   5  14     1648.68     1581.41     27.18 o 
 -11   5  14     1477.56     1507.69     27.71 o 
  -9   5  14      363.47      379.10     14.67 o 
  -7   5  14      259.23      263.58     23.02 o 
  -5   5  14      612.17      643.68     21.67 o 
  -3   5  14     1046.37     1138.60     21.50 o 
  -1   5  14       71.20      106.41      8.71 o 
   1   5  14      233.10      269.09     15.23 o 
   3   5  14      436.30      393.48     19.33 o 
   5   5  14       64.30       90.93     13.27 o 
   7   5  14      185.97      161.71     34.36 o 
   9   5  14      511.93      416.00     37.03 o 
  11   5  14      329.81      386.14     24.77 o 
 -24   6  14      297.46      261.81     31.79 o 
 -22   6  14      467.56      500.83     31.02 o 
 -20   6  14      724.38      643.29     22.39 o 
 -18   6  14      703.16      700.19     24.95 o 
 -16   6  14      786.04      836.03     25.63 o 
 -14   6  14      983.59      916.13     22.36 o 
 -12   6  14     1333.44     1364.46     26.35 o 
 -10   6  14     1813.76     1698.65     29.23 o 
  -8   6  14      578.28      588.61     23.46 o 
  -6   6  14      570.21      660.33     18.97 o 
  -4   6  14      728.20      686.69     21.87 o 
  -2   6  14      716.70      734.75     20.65 o 
   0   6  14      721.92      834.81     26.52 o 
   2   6  14      347.42      330.56     19.97 o 
   4   6  14      524.13      526.39     32.08 o 
   6   6  14      207.34      226.44     29.27 o 
 -15   7  14      364.83      301.46     19.67 o 
 -13   7  14      222.80      252.34     19.05 o 
 -11   7  14      498.93      556.49     22.97 o 
  -9   7  14      697.66      656.05     26.00 o 
  -7   7  14      621.80      693.86     25.09 o 
  -5   7  14      396.24      465.21     22.12 o 
  -3   7  14      232.67      205.81     21.46 o 
 -35   1  15      361.12      397.06     31.96 o 
 -33   1  15       59.18       76.73     19.33 o 
 -31   1  15       36.51       33.36     17.22 o 
 -29   1  15      249.30      288.99     25.60 o 
 -27   1  15       43.12       36.78     14.25 o 
 -25   1  15       35.54       37.09     12.27 o 
 -23   1  15      432.97      409.03     10.79 o 
 -21   1  15      403.64      391.87      6.54 o 
 -19   1  15      710.97      695.20      8.72 o 
 -17   1  15      370.72      357.11      8.40 o 
 -15   1  15      580.33      575.07      9.67 o 
 -13   1  15     1312.45     1226.93     13.61 o 
 -11   1  15      459.07      481.38     10.39 o 
  -9   1  15     3509.15     3477.83     26.28 o 
  -7   1  15     3216.40     3166.82     22.95 o 
  -5   1  15     4183.02     4244.79     30.45 o 
  -3   1  15     6242.91     6053.94     53.11 o 
  -1   1  15     7149.39     7298.04     63.95 o 
   1   1  15     2363.91     2443.84     32.27 o 
   3   1  15     3978.18     4003.97     38.60 o 
   5   1  15      137.42      147.45      8.64 o 
   7   1  15      329.95      332.76      9.25 o 
   9   1  15     2430.95     2272.61     56.19 o 
  11   1  15        5.11        2.41      4.95 o 
  13   1  15      484.16      465.51     18.18 o 
  15   1  15      160.26      152.11     13.37 o 
  17   1  15       36.56       42.69     16.45 o 
 -34   2  15      390.01      415.06     32.52 o 
 -32   2  15      161.96      180.36     37.30 o 
 -30   2  15      445.53      439.67     28.53 o 
 -28   2  15      928.75     1023.92     34.32 o 
 -26   2  15      544.35      565.68     28.52 o 
 -24   2  15      653.90      612.37     20.06 o 
 -22   2  15     1286.08     1241.03     17.43 o 
 -20   2  15      772.58      731.56     12.24 o 
 -18   2  15     1128.86     1115.83     13.99 o 
 -16   2  15     1895.11     1844.23     18.57 o 
 -14   2  15     1607.47     1590.12     18.71 o 
 -12   2  15     2628.78     2474.26     21.97 o 
 -10   2  15     2340.42     2321.65     20.51 o 
  -8   2  15     2500.06     2634.85     22.16 o 
  -6   2  15     6744.16     6270.24     45.90 o 
  -4   2  15     7936.07     7756.43     54.24 o 
  -2   2  15     9025.71     8891.67     96.36 o 
   0   2  15     6599.46     6513.41     61.73 o 
   2   2  15     3809.21     3776.47     40.56 o 
   4   2  15     2336.85     2287.65     28.64 o 
   6   2  15     1526.27     1558.24     23.40 o 
   8   2  15     3336.75     3269.55     38.35 o 
  10   2  15     1047.53     1032.76     24.21 o 
  12   2  15      167.39      171.07     11.98 o 
  14   2  15      899.55      825.34     28.52 o 
  16   2  15      144.51      128.60     12.73 o 
 -33   3  15      595.74      706.78     38.06 o 
 -31   3  15      462.91      460.94     28.57 o 
 -29   3  15      928.55      974.71     34.01 o 
 -27   3  15     1604.57     1623.18     79.10 o 
 -25   3  15     1581.32     1525.44     59.93 o 
 -23   3  15     2611.63     2480.76     49.30 o 
 -21   3  15     2532.38     2360.30     24.32 o 
 -19   3  15     1192.51     1147.29     17.56 o 
 -17   3  15     1838.89     1880.94     27.84 o 
 -15   3  15     1674.57     1646.78     23.07 o 
 -13   3  15     2668.45     2438.65     25.66 o 
 -11   3  15     4487.00     4225.89     36.87 o 
  -9   3  15     4048.69     3804.61     33.83 o 
  -7   3  15     4783.18     4668.46     41.78 o 
  -5   3  15     2106.78     2108.60     20.83 o 
  -3   3  15     2439.51     2311.08     22.61 o 
  -1   3  15     2500.88     2284.23     44.76 o 
   1   3  15    11085.57    10908.45    112.31 o 
   3   3  15     5209.44     5201.63     58.05 o 
   5   3  15      733.61      803.82     19.51 o 
   7   3  15     2426.70     2500.77     40.04 o 
   9   3  15     2042.66     2123.33     32.72 o 
  11   3  15     1338.88     1404.06     27.55 o 
  13   3  15      769.73      765.52     22.41 o 
  15   3  15      836.27      811.66     24.59 o 
 -30   4  15      529.79      626.26     32.54 o 
 -28   4  15     1001.38      986.24     52.35 o 
 -26   4  15     1111.76     1070.45     47.05 o 
 -24   4  15     1744.78     1505.84     71.80 o 
 -22   4  15     1280.06     1257.05     24.45 o 
 -20   4  15      782.20      792.83     17.35 o 
 -18   4  15     2362.13     2258.93     26.36 o 
 -16   4  15     2263.71     2217.13     27.39 o 
 -14   4  15      542.54      542.52     13.39 o 
 -12   4  15     1158.36     1123.98     18.65 o 
 -10   4  15     2889.78     2765.67     30.33 o 
  -8   4  15      858.86      871.56     15.66 o 
  -6   4  15      212.78      244.57     10.42 o 
  -4   4  15     2972.80     2735.53     34.69 o 
  -2   4  15      714.90      638.51     14.98 o 
   0   4  15      171.70      168.81      6.63 o 
   2   4  15     2888.21     2807.98     41.11 o 
   4   4  15     1690.90     1735.02     32.84 o 
   6   4  15      981.28     1049.47     27.75 o 
   8   4  15      806.87      811.48     26.65 o 
  10   4  15      699.51      744.60     22.11 o 
  12   4  15      832.07      865.85     27.76 o 
  14   4  15      507.57      555.10     21.26 o 
 -27   5  15      188.82      149.09     28.35 o 
 -25   5  15      213.35      220.50     15.16 o 
 -23   5  15      545.63      539.22     21.46 o 
 -21   5  15      630.82      603.63     15.99 o 
 -19   5  15      895.03      851.22     18.61 o 
 -17   5  15     1612.52     1584.94     26.78 o 
 -15   5  15      867.72      872.19     21.28 o 
 -13   5  15       77.03       99.77     11.54 o 
 -11   5  15     1332.38     1302.45     22.22 o 
  -9   5  15     1349.02     1350.32     24.12 o 
  -7   5  15      116.73      200.02     11.68 o 
  -5   5  15      989.95      930.65     17.83 o 
  -3   5  15      307.70      344.17     13.87 o 
  -1   5  15      538.36      528.23     21.95 o 
   1   5  15      415.95      439.86     18.06 o 
   3   5  15      407.07      445.66     23.08 o 
   5   5  15      508.59      527.68     28.15 o 
   7   5  15      157.35      183.73     23.75 o 
   9   5  15      327.42      358.80     21.26 o 
 -22   6  15       15.79      -11.81     13.77 o 
 -20   6  15       30.38       13.56     12.69 o 
 -18   6  15       59.76       73.86     14.78 o 
 -16   6  15      328.74      361.37     19.62 o 
 -14   6  15      163.30      146.90     14.37 o 
 -12   6  15        1.96        9.38      9.10 o 
 -10   6  15       17.83       43.25     10.63 o 
  -8   6  15      180.00      175.27     12.67 o 
  -6   6  15      605.44      530.06     20.20 o 
  -4   6  15        1.73       19.94      8.92 o 
  -2   6  15        8.42        8.57      7.47 o 
   0   6  15      160.12      247.34     31.40 o 
   2   6  15       12.44        5.49     13.58 o 
   4   6  15        0.23       10.85     18.62 o 
 -11   7  15        0.24       19.66     11.09 o 
  -9   7  15        8.12       21.09     10.91 o 
  -7   7  15        0.19       15.28     11.51 o 
  -5   7  15        4.81       21.77     11.36 o 
 -36   0  16       61.74       64.33     29.68 o 
 -34   0  16      486.64      578.03     70.43 o 
 -32   0  16      771.47      921.05     56.84 o 
 -30   0  16      140.72      191.94     27.93 o 
 -28   0  16       53.63       65.70     21.25 o 
 -26   0  16     2303.34     2347.58     59.36 o 
 -24   0  16     2044.34     2160.58     62.55 o 
 -22   0  16     1207.28     1211.39     33.23 o 
 -20   0  16     6173.62     6334.19     68.55 o 
 -18   0  16     1801.53     1877.57     23.87 o 
 -16   0  16     3046.83     3265.47     36.20 o 
 -14   0  16    29878.48    30146.39    486.75 o 
 -12   0  16    15782.32    16140.27    166.69 o 
 -10   0  16    14173.10    13906.62    142.09 o 
  -8   0  16    15722.07    15517.10    163.44 o 
  -6   0  16     8057.05     8459.75     81.01 o 
  -4   0  16     5379.08     5580.90     72.01 o 
  -2   0  16     6186.64     6173.41     80.70 o 
   0   0  16     3332.66     3520.11     67.37 o 
   2   0  16      791.37      877.74     34.70 o 
   4   0  16     2259.41     2156.74     53.39 o 
   6   0  16      300.96      304.84     31.20 o 
   8   0  16      978.87     1031.10     39.20 o 
  10   0  16      428.76      335.76     25.65 o 
  12   0  16       80.12      106.10     37.63 o 
  14   0  16      271.63      342.80     30.94 o 
  16   0  16      706.96      889.57     52.87 o 
 -35   1  16      122.54      187.93     26.78 o 
 -33   1  16      527.06      607.76     31.31 o 
 -31   1  16      541.11      605.29     34.26 o 
 -29   1  16        4.14        8.38     12.16 o 
 -27   1  16      433.64      504.76     27.70 o 
 -25   1  16     2041.30     2098.93     41.72 o 
 -23   1  16      645.98      617.41     19.13 o 
 -21   1  16     2086.43     2153.40     18.44 o 
 -19   1  16     1736.50     1690.37     16.51 o 
 -17   1  16      171.07      205.71      7.63 o 
 -15   1  16     5819.59     5719.25     41.04 o 
 -13   1  16    14343.96    13947.02    102.42 o 
 -11   1  16     8415.47     8493.81     61.82 o 
  -9   1  16     2886.52     2756.88     22.94 o 
  -7   1  16     1594.85     1648.06     14.64 o 
  -5   1  16     3889.63     4008.38     28.63 o 
  -3   1  16     6517.80     6430.48     58.94 o 
  -1   1  16     4587.25     4453.91     40.24 o 
   1   1  16      277.46      324.19     11.66 o 
   3   1  16       70.69       94.39      8.16 o 
   5   1  16      889.51      915.83     19.39 o 
   7   1  16      760.83      732.25     24.36 o 
   9   1  16      708.91      655.26     20.90 o 
  11   1  16      442.39      450.01     23.77 o 
  13   1  16      101.85      129.27     10.09 o 
  15   1  16      235.40      341.97     24.65 o 
  17   1  16      643.30      753.15     30.66 o 
 -34   2  16      100.94      141.22     23.13 o 
 -32   2  16      525.33      571.21     32.56 o 
 -30   2  16      344.84      380.94     24.92 o 
 -28   2  16       96.62      115.65      8.27 o 
 -26   2  16      139.52      139.85      9.39 o 
 -24   2  16      231.06      218.40      9.95 o 
 -22   2  16      552.01      532.61     11.57 o 
 -20   2  16      677.16      656.58     10.45 o 
 -18   2  16      327.08      346.22      8.48 o 
 -16   2  16      116.40      153.48      7.47 o 
 -14   2  16      141.02      148.44      6.54 o 
 -12   2  16      604.09      616.46     11.58 o 
 -10   2  16      134.83      128.67      6.92 o 
  -8   2  16     1091.48     1014.11     12.26 o 
  -6   2  16     1759.02     1747.23     17.94 o 
  -4   2  16      443.21      405.91     13.21 o 
  -2   2  16     1307.16     1223.02     21.05 o 
   0   2  16      475.22      561.86     14.84 o 
   2   2  16      426.10      408.71     13.27 o 
   4   2  16      525.01      534.04     14.88 o 
   6   2  16     1356.04     1342.11     24.37 o 
   8   2  16      147.34      144.14     11.39 o 
  10   2  16      884.87      830.00     19.57 o 
  12   2  16      773.56      721.73     18.81 o 
  14   2  16      110.11      124.59     13.73 o 
  16   2  16      300.74      340.85     30.93 o 
 -33   3  16       20.01       28.47     18.07 o 
 -31   3  16       49.35       34.66     17.07 o 
 -29   3  16      169.17      143.50     15.80 o 
 -27   3  16        5.98       12.28      8.12 o 
 -25   3  16       32.67       28.51      5.21 o 
 -23   3  16      216.38      194.38      9.38 o 
 -21   3  16      125.15      114.00      9.47 o 
 -19   3  16      127.68      108.07     10.05 o 
 -17   3  16        2.03       16.64      5.66 o 
 -15   3  16      996.76      973.14     15.54 o 
 -13   3  16     1235.36     1182.72     16.28 o 
 -11   3  16     2668.72     2683.56     29.17 o 
  -9   3  16      565.11      605.46     11.99 o 
  -7   3  16        0.26        2.45      4.38 o 
  -5   3  16     1269.25     1190.16     18.31 o 
  -3   3  16        7.67       21.40      3.81 o 
  -1   3  16       30.50       57.44      9.90 o 
   1   3  16      270.13      336.35     19.43 o 
   3   3  16       34.91       54.26     11.35 o 
   5   3  16      601.73      658.53     50.94 o 
   7   3  16       49.77       52.55     10.32 o 
   9   3  16        1.87        8.59      9.17 o 
  11   3  16      196.86      209.76     15.57 o 
  13   3  16       37.12       29.07      9.89 o 
  15   3  16        7.01        6.03      9.10 o 
 -30   4  16        8.97       33.23     19.34 o 
 -28   4  16        1.85        1.56      9.87 o 
 -26   4  16       78.26       88.17      8.74 o 
 -24   4  16      141.27      171.73     22.87 o 
 -22   4  16      252.96      234.86     10.31 o 
 -20   4  16      436.76      375.78     11.97 o 
 -18   4  16      212.09      201.63     11.99 o 
 -16   4  16      504.89      503.55     18.13 o 
 -14   4  16     1663.72     1621.38     24.62 o 
 -12   4  16     2177.72     2128.89     28.17 o 
 -10   4  16      421.90      470.45     13.36 o 
  -8   4  16     1382.06     1199.70     18.89 o 
  -6   4  16     1723.41     1696.00     26.49 o 
  -4   4  16     1482.42     1452.80     18.96 o 
  -2   4  16      779.59      739.52     27.51 o 
   0   4  16      148.73      157.91     15.10 o 
   2   4  16      471.50      533.87     19.93 o 
   4   4  16        0.49        9.29     12.09 o 
   6   4  16      100.82      100.44     23.23 o 
   8   4  16      239.39      260.12     16.90 o 
  10   4  16      194.99      219.49     16.61 o 
  12   4  16       71.65       59.90     14.49 o 
 -27   5  16      178.22      166.62     25.52 o 
 -25   5  16      280.48      267.76     21.36 o 
 -23   5  16      717.15      557.29     23.33 o 
 -21   5  16      305.01      289.94     15.75 o 
 -19   5  16      306.32      373.72     18.48 o 
 -17   5  16      859.33      826.40     21.41 o 
 -15   5  16      578.02      503.77     18.68 o 
 -13   5  16      949.93      983.87     19.48 o 
 -11   5  16     1203.41     1182.87     22.58 o 
  -9   5  16     1513.16     1434.13     22.71 o 
  -7   5  16      706.00      681.47     15.67 o 
  -5   5  16      438.37      464.86     19.01 o 
  -3   5  16     3376.17     3443.37     85.43 o 
  -1   5  16     1975.46     1824.49     60.67 o 
   1   5  16      193.96      176.13     14.96 o 
   3   5  16      300.45      350.93     24.10 o 
   5   5  16      866.54      870.75     34.37 o 
   7   5  16      711.09      739.49     27.02 o 
   9   5  16      537.33      594.24     28.62 o 
 -22   6  16      619.00      630.25     23.45 o 
 -20   6  16      657.30      743.81     20.12 o 
 -18   6  16      358.44      369.63     18.37 o 
 -16   6  16      541.18      484.55     19.84 o 
 -14   6  16      949.48     1041.87     24.79 o 
 -12   6  16      640.35      665.44     19.37 o 
 -10   6  16     1044.91      915.69     22.84 o 
  -8   6  16      923.42     1049.67     26.85 o 
  -6   6  16     1092.41     1075.10     24.19 o 
  -4   6  16      783.14      740.50     20.11 o 
  -2   6  16      866.82      911.76     45.19 o 
   0   6  16     1324.24     1215.62     43.88 o 
   2   6  16      495.04      502.49     35.74 o 
   4   6  16     1011.62     1059.26     37.08 o 
 -35   1  17       14.78       21.62     19.79 o 
 -33   1  17      231.50      209.11     23.95 o 
 -31   1  17      335.23      309.78     26.14 o 
 -29   1  17      292.67      309.86     22.35 o 
 -27   1  17      447.59      491.00     23.62 o 
 -25   1  17     1723.97     1617.55     50.20 o 
 -23   1  17     3088.56     2972.12     31.21 o 
 -21   1  17     1791.79     1822.97     19.54 o 
 -19   1  17     3368.11     3310.23     28.00 o 
 -17   1  17     4773.17     4552.32     36.64 o 
 -15   1  17     4054.79     3895.21     31.27 o 
 -13   1  17      441.58      488.22      9.54 o 
 -11   1  17      414.82      449.52      8.26 o 
  -9   1  17     1193.18     1164.05     13.10 o 
  -7   1  17        4.29       13.69      3.93 o 
  -5   1  17     2541.97     2573.91     17.84 o 
  -3   1  17      104.77      102.82      6.42 o 
  -1   1  17        3.14       23.93      5.48 o 
   1   1  17       89.41      117.28      8.65 o 
   3   1  17       24.62       46.29      5.76 o 
   5   1  17      172.18      202.57     18.35 o 
   7   1  17      467.98      446.84     26.48 o 
   9   1  17      603.15      535.70     34.55 o 
  11   1  17      717.94      705.50     37.05 o 
  13   1  17      157.70      161.63     23.41 o 
  15   1  17       28.21       33.90     17.27 o 
 -34   2  17      119.37      127.51     25.01 o 
 -32   2  17      547.39      573.18     30.36 o 
 -30   2  17      638.46      588.28     30.23 o 
 -28   2  17      681.79      748.39     28.15 o 
 -26   2  17     2342.72     2407.82     48.35 o 
 -24   2  17     3885.94     3660.20     82.76 o 
 -22   2  17     3019.11     3066.21     32.37 o 
 -20   2  17     4811.44     4746.01     41.34 o 
 -18   2  17     7937.87     7813.08     63.22 o 
 -16   2  17     4244.24     4145.02     36.25 o 
 -14   2  17     1500.35     1424.65     16.74 o 
 -12   2  17     5843.98     5456.40     47.98 o 
 -10   2  17     6626.77     6419.25     50.60 o 
  -8   2  17        9.40       31.20      4.53 o 
  -6   2  17      264.88      285.76      6.80 o 
  -4   2  17     2399.16     2407.34     28.11 o 
  -2   2  17      655.30      654.43     19.23 o 
   0   2  17     1142.98     1113.24     19.35 o 
   2   2  17      812.19      761.37     16.85 o 
   4   2  17      492.94      482.99     14.40 o 
   6   2  17     1091.18     1068.58     19.98 o 
   8   2  17     1169.20     1153.68     23.15 o 
  10   2  17     1582.13     1629.65     50.19 o 
  12   2  17     1183.46     1060.78     41.30 o 
  14   2  17      283.43      318.55     29.33 o 
 -33   3  17      244.55      194.77     44.93 o 
 -31   3  17      612.02      661.77     37.82 o 
 -29   3  17      893.11     1069.62     38.11 o 
 -27   3  17     1507.88     1454.17     40.77 o 
 -25   3  17     1618.25     1457.50     43.71 o 
 -23   3  17     1657.51     1708.56     29.07 o 
 -21   3  17     2781.18     2650.71     28.34 o 
 -19   3  17     2909.58     2898.03     32.44 o 
 -17   3  17     3919.97     3871.51     42.54 o 
 -15   3  17     3965.51     3620.55     39.05 o 
 -13   3  17     6023.89     5638.47     55.24 o 
 -11   3  17     3885.04     3713.58     37.40 o 
  -9   3  17     1357.58     1269.17     16.32 o 
  -7   3  17     4082.37     4065.75     34.33 o 
  -5   3  17     2521.83     2379.70     23.51 o 
  -3   3  17     2935.21     2905.46     36.67 o 
  -1   3  17     2051.03     2080.43     33.56 o 
   1   3  17     3959.66     3854.13     49.11 o 
   3   3  17     3128.47     3196.32     45.45 o 
   5   3  17     1908.59     1937.22     31.39 o 
   7   3  17     2891.74     2931.41     41.46 o 
   9   3  17     1522.34     1582.60     36.44 o 
  11   3  17     1178.33     1128.44     31.30 o 
  13   3  17      799.01      774.91     24.18 o 
 -30   4  17      390.71      445.83     35.82 o 
 -28   4  17      577.53      541.10     32.77 o 
 -26   4  17      447.41      463.03     18.33 o 
 -24   4  17      426.35      446.77     13.81 o 
 -22   4  17     1074.94     1008.04     17.59 o 
 -20   4  17     1016.41      967.07     18.24 o 
 -18   4  17      567.22      606.89     15.31 o 
 -16   4  17     1094.83     1134.29     18.21 o 
 -14   4  17     2476.76     2290.48     27.71 o 
 -12   4  17     1697.67     1574.75     22.85 o 
 -10   4  17     2155.52     2249.97     27.56 o 
  -8   4  17     5123.34     5089.22     49.72 o 
  -6   4  17      822.14      760.14     15.67 o 
  -4   4  17      689.46      646.86     12.86 o 
  -2   4  17     4575.82     4574.98     60.27 o 
   0   4  17     4033.56     3923.87     50.75 o 
   2   4  17     2469.78     2451.01     47.51 o 
   4   4  17     1363.97     1404.95     36.32 o 
   6   4  17     1318.05     1399.68     30.88 o 
   8   4  17     1172.57     1152.16     30.25 o 
  10   4  17      637.75      570.11     21.92 o 
 -27   5  17      260.29      322.23     31.30 o 
 -25   5  17      153.69      146.39     12.33 o 
 -23   5  17       80.70       70.16     10.31 o 
 -21   5  17      385.65      390.61     15.60 o 
 -19   5  17      758.08      783.98     20.27 o 
 -17   5  17      262.59      286.89     14.86 o 
 -15   5  17      566.39      531.43     15.97 o 
 -13   5  17      459.59      457.01     15.87 o 
 -11   5  17      544.13      601.72     16.51 o 
  -9   5  17     1912.95     1774.21     28.82 o 
  -7   5  17     1382.99     1295.28     24.76 o 
  -5   5  17     1074.71     1075.24     30.16 o 
  -3   5  17      815.24      698.80     34.83 o 
  -1   5  17     1696.43     1654.27     36.00 o 
   1   5  17      730.42      796.09     31.04 o 
   3   5  17      694.24      655.43     26.43 o 
   5   5  17      644.72      611.31     40.90 o 
   7   5  17      142.71      117.67     23.86 o 
 -22   6  17       25.76       17.72     10.66 o 
 -20   6  17      231.87      228.98     19.66 o 
 -18   6  17       65.49       72.10     12.87 o 
 -16   6  17        4.36       18.86     11.68 o 
 -14   6  17       45.05       62.09     12.26 o 
 -12   6  17       84.99      114.19     14.51 o 
 -10   6  17       91.67       75.85     13.33 o 
  -8   6  17       43.01       31.23      9.67 o 
  -6   6  17      327.35      376.51     29.40 o 
  -4   6  17      136.39      185.20     25.24 o 
  -2   6  17        5.19       -1.17     16.65 o 
   0   6  17       24.77       29.54     15.28 o 
   2   6  17       13.58        6.11     16.92 o 
 -36   0  18     1265.49     1295.35     66.55 o 
 -34   0  18     1885.22     1888.87     87.52 o 
 -32   0  18      933.70      996.55     51.58 o 
 -30   0  18     3380.81     3711.88    108.15 o 
 -28   0  18     5759.17     6142.36    128.21 o 
 -26   0  18     2485.42     2649.11     67.72 o 
 -24   0  18     9464.88     9545.97    163.52 o 
 -22   0  18    10535.56    10540.13    120.38 o 
 -20   0  18      232.94      248.87     11.61 o 
 -18   0  18     1286.22     1239.85     20.55 o 
 -16   0  18    14625.39    14123.04    194.55 o 
 -14   0  18    18885.03    18733.73    203.01 o 
 -12   0  18     3331.52     3217.40    200.75 o 
 -10   0  18     3238.94     3140.37     33.54 o 
  -8   0  18     4045.16     4088.52     49.17 o 
  -6   0  18     6936.36     6724.73     68.15 o 
  -4   0  18    13507.06    13355.54    164.31 o 
  -2   0  18     9962.28     9742.91    184.52 o 
   0   0  18     5866.53     5733.96    117.32 o 
   2   0  18     4345.27     4622.09    104.38 o 
   4   0  18     7396.76     7718.14    144.07 o 
   6   0  18     4495.29     4753.61     99.56 o 
   8   0  18     3411.11     3415.55     82.70 o 
  10   0  18     1902.95     2029.48     91.73 o 
  12   0  18     1291.31     1344.83     53.77 o 
  14   0  18     1248.76     1253.50     55.35 o 
 -35   1  18     1236.52     1328.09     49.98 o 
 -33   1  18     1089.88     1243.94     48.91 o 
 -31   1  18      974.88     1096.61     38.57 o 
 -29   1  18     2399.62     2585.52     55.04 o 
 -27   1  18     2673.47     2928.22     56.08 o 
 -25   1  18     3222.88     3012.40     64.54 o 
 -23   1  18     6586.95     6540.94     51.44 o 
 -21   1  18     2532.68     2433.31     22.70 o 
 -19   1  18     1239.54     1190.36     13.96 o 
 -17   1  18     9465.23     9359.60     73.14 o 
 -15   1  18     5126.79     4974.01     39.82 o 
 -13   1  18     1546.19     1735.09     26.81 o 
 -11   1  18     9854.18     9396.25     69.74 o 
  -9   1  18     5798.73     5650.94     41.64 o 
  -7   1  18     2985.45     2961.69     22.77 o 
  -5   1  18     9138.95     8952.33     79.35 o 
  -3   1  18     8158.78     8180.04     74.27 o 
  -1   1  18     4767.30     4710.50     65.56 o 
   1   1  18     3862.49     3880.04     61.70 o 
   3   1  18     4640.72     4592.72    108.39 o 
   5   1  18     4063.98     3943.07    108.02 o 
   7   1  18     2362.93     2162.97     81.16 o 
   9   1  18     1434.57     1495.38     44.69 o 
  11   1  18      725.87      746.83     29.94 o 
  13   1  18      923.74      984.48     40.95 o 
 -34   2  18      448.42      512.10     34.47 o 
 -32   2  18      421.05      447.85     28.19 o 
 -30   2  18      135.83      174.50     20.53 o 
 -28   2  18      405.89      487.67     24.53 o 
 -26   2  18     1495.30     1284.15     78.80 o 
 -24   2  18     1149.01     1068.08     20.87 o 
 -22   2  18     1831.58     1854.09     20.63 o 
 -20   2  18     1959.66     1813.75     20.16 o 
 -18   2  18     2612.65     2607.26     24.65 o 
 -16   2  18     4252.34     4255.15     38.65 o 
 -14   2  18     1221.02     1217.44     15.91 o 
 -12   2  18     6977.80     6886.98     52.69 o 
 -10   2  18     4805.29     4782.53     37.79 o 
  -8   2  18     1670.50     1648.14     16.62 o 
  -6   2  18     7902.24     7901.35     57.34 o 
  -4   2  18    10049.35     9895.91     91.77 o 
  -2   2  18     2177.29     2184.50     29.56 o 
   0   2  18     1176.82     1265.73     21.28 o 
   2   2  18     3537.38     3556.00     41.38 o 
   4   2  18      460.80      489.31     13.68 o 
   6   2  18     1136.93     1095.53     31.21 o 
   8   2  18     1568.69     1517.82     40.08 o 
  10   2  18      182.80      164.12     13.08 o 
  12   2  18      126.72      129.93     20.62 o 
 -33   3  18       47.53       26.63     17.10 o 
 -31   3  18       25.09       23.00     17.73 o 
 -29   3  18        0.06       -4.20      9.93 o 
 -27   3  18        7.49        3.24      5.82 o 
 -25   3  18       23.35       27.23      5.60 o 
 -23   3  18       34.30       54.83      6.31 o 
 -21   3  18      772.58      768.45     14.77 o 
 -19   3  18     1022.62      993.14     15.61 o 
 -17   3  18       38.56       38.82      6.91 o 
 -15   3  18      895.31      870.33     14.19 o 
 -13   3  18     2009.90     1789.93     22.79 o 
 -11   3  18      231.56      254.18     10.09 o 
  -9   3  18     1368.61     1315.16     15.59 o 
  -7   3  18     1921.34     1898.76     20.01 o 
  -5   3  18     1032.84     1009.51     12.97 o 
  -3   3  18      196.62      207.69     20.70 o 
  -1   3  18       23.60       44.34     10.06 o 
   1   3  18     1256.17     1202.52     28.17 o 
   3   3  18      104.84      103.87     12.70 o 
   5   3  18      382.05      417.97     37.88 o 
   7   3  18      204.20      237.53     16.26 o 
   9   3  18       20.51       22.42      9.40 o 
  11   3  18       13.68       -5.26     12.22 o 
 -30   4  18       11.43       13.68     17.12 o 
 -28   4  18       38.89       24.37      8.98 o 
 -26   4  18       52.11       57.04     10.21 o 
 -24   4  18       31.87       30.25      7.52 o 
 -22   4  18      119.55      112.20     12.20 o 
 -20   4  18       26.91       29.97      8.04 o 
 -18   4  18       73.61       98.65      9.21 o 
 -16   4  18       76.54       88.84      9.82 o 
 -14   4  18        0.59       -0.37      6.20 o 
 -12   4  18       84.56      110.45      9.60 o 
 -10   4  18       93.73      102.53     11.09 o 
  -8   4  18        1.38       10.51      7.03 o 
  -6   4  18      418.65      416.03      9.43 o 
  -4   4  18      653.09      677.91     30.20 o 
  -2   4  18      742.74      734.46     22.10 o 
   0   4  18       31.48       67.92     16.12 o 
   2   4  18      171.08      180.00     19.46 o 
   4   4  18      173.56      144.72     14.74 o 
   6   4  18      165.07      157.09     22.55 o 
   8   4  18      126.78      128.34     17.66 o 
 -27   5  18       97.86      100.54     13.83 o 
 -25   5  18      145.26      123.17     12.23 o 
 -23   5  18      303.42      250.26     13.84 o 
 -21   5  18      255.15      282.59     20.05 o 
 -19   5  18      113.02      112.55     10.76 o 
 -17   5  18      248.09      220.72     13.56 o 
 -15   5  18      536.51      571.94     18.83 o 
 -13   5  18      535.36      505.36     16.39 o 
 -11   5  18      306.52      282.79     14.82 o 
  -9   5  18     1104.27     1037.59     20.05 o 
  -7   5  18     1540.99     1487.85     33.03 o 
  -5   5  18     1321.44     1236.94     46.49 o 
  -3   5  18     1570.98     1554.77     39.43 o 
  -1   5  18      599.20      580.20     34.60 o 
   1   5  18      750.80      748.93     30.79 o 
   3   5  18      438.17      356.68     35.47 o 
   5   5  18      204.06      146.74     32.86 o 
 -20   6  18      279.57      261.84     19.15 o 
 -18   6  18      436.03      456.26     19.02 o 
 -16   6  18      570.21      577.39     20.05 o 
 -14   6  18      917.01      834.16     23.54 o 
 -12   6  18      915.02      891.27     21.50 o 
 -10   6  18     1074.80      997.46     31.76 o 
  -8   6  18      468.51      477.07     18.33 o 
  -6   6  18     1115.09     1033.97     30.68 o 
  -4   6  18     1582.82     1524.61     48.56 o 
  -2   6  18      509.96      535.57     41.01 o 
 -35   1  19      388.33      464.89     34.65 o 
 -33   1  19      194.85      240.32     26.75 o 
 -31   1  19       45.48       65.10     24.11 o 
 -29   1  19      733.59      722.34     31.14 o 
 -27   1  19      440.46      484.71     25.61 o 
 -25   1  19       80.52       82.47      4.03 o 
 -23   1  19      440.17      416.00      8.88 o 
 -21   1  19     2118.17     2078.67     20.46 o 
 -19   1  19     1888.42     1949.29     19.71 o 
 -17   1  19      783.91      802.50     12.34 o 
 -15   1  19     2202.22     2108.26     21.53 o 
 -13   1  19     6605.76     6676.31     52.83 o 
 -11   1  19      321.40      362.50      8.90 o 
  -9   1  19     1261.91     1262.85     15.51 o 
  -7   1  19     5037.25     5042.71     36.98 o 
  -5   1  19     1381.58     1365.47     20.35 o 
  -3   1  19      416.33      485.22     11.62 o 
  -1   1  19     2102.41     2102.69     27.54 o 
   1   1  19      598.29      545.86     19.47 o 
   3   1  19      159.43      141.31      8.17 o 
   5   1  19     1095.28     1182.62     37.46 o 
   7   1  19      992.94      896.77     48.98 o 
   9   1  19      526.52      555.55     27.83 o 
  11   1  19      340.28      473.39     32.78 o 
  13   1  19      386.11      455.37     28.64 o 
 -34   2  19      527.37      586.78     40.31 o 
 -32   2  19      472.81      545.12     29.65 o 
 -30   2  19      657.66      736.00     29.74 o 
 -28   2  19      809.00      866.78     31.80 o 
 -26   2  19     1508.32     1443.76     57.01 o 
 -24   2  19     1341.82     1308.11     20.96 o 
 -22   2  19      755.36      729.98     12.82 o 
 -20   2  19     2752.07     2748.14     26.60 o 
 -18   2  19     3590.78     3654.50     33.49 o 
 -16   2  19     3618.78     3618.78     32.55 o 
 -14   2  19     4036.08     3872.47     34.87 o 
 -12   2  19     1973.07     1923.77     20.53 o 
 -10   2  19     3814.61     3829.47     33.25 o 
  -8   2  19     7512.84     7457.88     60.07 o 
  -6   2  19     3987.57     4012.77     46.99 o 
  -4   2  19     1757.12     1822.69     24.18 o 
  -2   2  19     5223.79     5214.67     52.19 o 
   0   2  19     2373.94     2361.17     31.55 o 
   2   2  19      155.93      165.19     10.39 o 
   4   2  19     2064.35     2037.19     37.98 o 
   6   2  19     2534.64     2410.92     86.95 o 
   8   2  19     1100.05     1070.06     35.70 o 
  10   2  19      828.37      909.36     35.11 o 
  12   2  19      441.78      500.35     29.69 o 
 -33   3  19      421.81      492.04     42.35 o 
 -31   3  19      856.98      957.70     36.08 o 
 -29   3  19      825.52      952.90     33.45 o 
 -27   3  19     1055.21      935.91     54.10 o 
 -25   3  19     1826.22     1692.66     57.60 o 
 -23   3  19     2044.41     2012.55     37.06 o 
 -21   3  19     2921.81     2983.76     35.33 o 
 -19   3  19     2989.80     3019.59     31.42 o 
 -17   3  19     4854.96     4616.91     41.53 o 
 -15   3  19     5532.74     5420.16     49.62 o 
 -13   3  19     9184.38     8893.56     73.82 o 
 -11   3  19     9417.12     9360.87     79.92 o 
  -9   3  19     3814.50     3754.70     34.69 o 
  -7   3  19     4870.40     4717.92     39.34 o 
  -5   3  19     2530.76     2535.27     33.05 o 
  -3   3  19     4799.73     4726.97     54.35 o 
  -1   3  19     4917.07     4851.11     56.13 o 
   1   3  19     1475.29     1453.73     28.21 o 
   3   3  19     1361.20     1375.19     30.84 o 
   5   3  19     1710.67     1692.41     37.33 o 
   7   3  19      806.35      806.47     40.14 o 
   9   3  19     1031.70     1084.98     41.40 o 
 -30   4  19      543.19      537.68     36.86 o 
 -28   4  19      773.08      656.86     33.67 o 
 -26   4  19      746.06      769.68     33.16 o 
 -24   4  19      943.18      873.67     22.72 o 
 -22   4  19     1794.92     1674.33     24.64 o 
 -20   4  19     2197.40     2208.16     42.16 o 
 -18   4  19     3034.82     2959.35     37.93 o 
 -16   4  19     2902.99     2761.28     31.92 o 
 -14   4  19     4139.89     4011.55     40.06 o 
 -12   4  19     5642.96     5549.77     55.70 o 
 -10   4  19     2779.08     2687.44     41.78 o 
  -8   4  19     2960.48     2844.48     39.12 o 
  -6   4  19     2711.17     2437.25     63.68 o 
  -4   4  19     1799.56     1761.72     33.01 o 
  -2   4  19     1742.43     1762.64     32.55 o 
   0   4  19     1406.83     1372.90     34.29 o 
   2   4  19     1045.92     1097.42     26.45 o 
   4   4  19      954.81     1010.48     37.39 o 
   6   4  19      703.34      677.06     30.66 o 
   8   4  19      341.01      351.08     20.27 o 
 -25   5  19      475.87      427.77     23.55 o 
 -23   5  19      733.50      592.99     19.45 o 
 -21   5  19      718.20      665.14     19.73 o 
 -19   5  19     1070.74     1003.87     24.42 o 
 -17   5  19      822.10      731.96     19.25 o 
 -15   5  19      616.61      563.67     15.77 o 
 -13   5  19      910.43      924.46     19.59 o 
 -11   5  19     1604.74     1390.68     25.21 o 
  -9   5  19     1297.47     1168.74     30.24 o 
  -7   5  19      349.46      361.19     15.69 o 
  -5   5  19      941.91      886.59     29.94 o 
  -3   5  19      709.78      771.97     32.12 o 
  -1   5  19      898.09     1014.38     42.19 o 
   1   5  19      679.81      769.78     44.22 o 
   3   5  19      296.99      325.18     24.64 o 
 -18   6  19       74.53       41.26     12.25 o 
 -16   6  19        0.86       12.68      9.15 o 
 -14   6  19        0.23       12.14      9.22 o 
 -12   6  19       19.88       26.96     10.11 o 
 -10   6  19      116.66       75.25     11.90 o 
  -8   6  19       16.29       42.85     13.72 o 
  -6   6  19       57.12       67.16     23.56 o 
  -4   6  19      107.69      123.15     26.37 o 
 -36   0  20      442.81      427.29    101.98 o 
 -34   0  20      586.40      638.84     59.13 o 
 -32   0  20      848.72      944.94     47.95 o 
 -30   0  20      509.63      644.01     47.24 o 
 -28   0  20     2400.50     2443.85     66.52 o 
 -26   0  20     4598.95     4484.37    156.16 o 
 -24   0  20     1118.31     1108.08     27.26 o 
 -22   0  20      505.73      487.98     14.60 o 
 -20   0  20     8076.41     8124.20     92.76 o 
 -18   0  20     5069.23     5182.44     62.54 o 
 -16   0  20      719.85      755.07     22.22 o 
 -14   0  20    13634.61    13708.90    147.82 o 
 -12   0  20     5654.73     5841.95     63.70 o 
 -10   0  20     1253.14     1407.07     21.69 o 
  -8   0  20     3594.58     3886.25     41.96 o 
  -6   0  20     8651.11     8117.84     80.67 o 
  -4   0  20     9552.27     9035.92    151.29 o 
  -2   0  20     1543.23     1665.84     48.94 o 
   0   0  20     5783.28     5935.89    115.77 o 
   2   0  20    10151.88    10578.10    216.01 o 
   4   0  20     3613.77     3873.61     90.37 o 
   6   0  20     3290.31     3878.03    108.22 o 
   8   0  20     2591.85     2737.02     90.88 o 
  10   0  20      626.55      641.73     43.38 o 
  12   0  20     1413.53     1516.19     64.09 o 
 -35   1  20      333.86      399.99     29.68 o 
 -33   1  20      491.95      541.33     29.71 o 
 -31   1  20      601.97      665.03     31.66 o 
 -29   1  20      529.82      624.92     26.69 o 
 -27   1  20     2157.60     2280.89     44.06 o 
 -25   1  20     4112.82     4043.49     73.12 o 
 -23   1  20     1322.66     1343.22     15.27 o 
 -21   1  20      663.85      674.23     12.09 o 
 -19   1  20     3404.27     3254.01     29.78 o 
 -17   1  20     5545.39     5370.32     46.02 o 
 -15   1  20     5726.11     5924.36     49.48 o 
 -13   1  20     3183.12     3187.38     28.77 o 
 -11   1  20      887.81      843.18     11.61 o 
  -9   1  20     2591.75     2761.09     23.22 o 
  -7   1  20     5816.39     5873.95     52.02 o 
  -5   1  20     4592.23     4493.05     53.26 o 
  -3   1  20     3712.55     3644.76     55.61 o 
  -1   1  20     3019.98     2888.51     73.75 o 
   1   1  20     2645.15     2929.91     55.19 o 
   3   1  20     3095.31     3411.21     68.54 o 
   5   1  20     2659.50     2809.16     54.26 o 
   7   1  20     2014.65     2104.56     48.44 o 
   9   1  20     1091.06     1197.38     41.59 o 
  11   1  20      564.50      626.13     42.97 o 
 -34   2  20      107.40      129.07     24.93 o 
 -32   2  20      147.02      156.92     23.53 o 
 -30   2  20      438.04      452.13     30.54 o 
 -28   2  20      291.13      299.61     15.57 o 
 -26   2  20      749.51      651.14     24.96 o 
 -24   2  20     1755.82     1711.13     25.49 o 
 -22   2  20     2279.34     2270.09     23.86 o 
 -20   2  20     1039.96     1074.41     15.26 o 
 -18   2  20     1453.97     1430.97     18.92 o 
 -16   2  20     3852.72     3661.11     33.16 o 
 -14   2  20      755.77      723.54     13.70 o 
 -12   2  20     1153.78     1085.13     15.18 o 
 -10   2  20     1559.48     1487.66     17.20 o 
  -8   2  20     4281.29     4105.19     32.97 o 
  -6   2  20     1636.44     1657.94     24.99 o 
  -4   2  20      114.33      140.35     10.84 o 
  -2   2  20     2735.93     2846.32     36.39 o 
   0   2  20      651.05      660.68     14.97 o 
   2   2  20      213.07      226.75     11.55 o 
   4   2  20     1472.92     1383.40     41.86 o 
   6   2  20      484.21      424.90     21.18 o 
   8   2  20      126.52      166.85     24.56 o 
  10   2  20      660.73      664.22     33.54 o 
 -31   3  20        1.54       -9.76     14.48 o 
 -29   3  20       30.98       35.42     12.42 o 
 -27   3  20       27.06       13.10      8.33 o 
 -25   3  20        0.09       -0.72      4.51 o 
 -23   3  20      130.23      147.70      9.95 o 
 -21   3  20      678.53      703.53     14.90 o 
 -19   3  20      157.56      182.30      9.26 o 
 -17   3  20        0.24       -0.98      5.48 o 
 -15   3  20      108.90      138.57      9.47 o 
 -13   3  20      481.87      486.94     13.80 o 
 -11   3  20      117.34      113.73      6.63 o 
  -9   3  20      172.18      174.26      7.15 o 
  -7   3  20      270.39      252.13      6.68 o 
  -5   3  20        0.24       -0.75      7.70 o 
  -3   3  20       33.42       65.22     11.92 o 
  -1   3  20       47.54       60.54     10.11 o 
   1   3  20       90.18      108.62     11.25 o 
   3   3  20        1.68       -0.47      8.02 o 
   5   3  20      142.59      114.13     12.91 o 
   7   3  20       85.64       69.79     14.79 o 
   9   3  20        8.64        5.70     11.24 o 
 -30   4  20      102.36       82.82     24.35 o 
 -28   4  20      147.11      133.62     14.05 o 
 -26   4  20      308.82      269.75     16.21 o 
 -24   4  20      198.92      198.11     10.76 o 
 -22   4  20      320.87      353.02     14.47 o 
 -20   4  20      416.17      382.95     12.89 o 
 -18   4  20      124.57      128.53     11.00 o 
 -16   4  20      302.84      309.81     13.24 o 
 -14   4  20      210.46      185.65     10.77 o 
 -12   4  20      144.73      144.18      9.55 o 
 -10   4  20        4.74       34.70      8.27 o 
  -8   4  20      188.15      148.94      7.01 o 
  -6   4  20      508.99      518.68     19.05 o 
  -4   4  20      152.94      135.03     14.53 o 
  -2   4  20       41.84       77.73     15.81 o 
   0   4  20       14.17       29.10     13.11 o 
   2   4  20      352.52      335.90     29.88 o 
   4   4  20      148.59      146.36     14.42 o 
   6   4  20      255.51      241.53     19.87 o 
 -25   5  20      855.78      724.10     38.30 o 
 -23   5  20      570.82      590.32     21.24 o 
 -21   5  20      799.15      809.31     19.98 o 
 -19   5  20     1173.40     1100.96     23.58 o 
 -17   5  20      940.23      933.27     21.37 o 
 -15   5  20      955.21      910.04     20.90 o 
 -13   5  20     1022.91      902.97     21.10 o 
 -11   5  20      229.35      264.31     14.27 o 
  -9   5  20      356.89      337.55     14.92 o 
  -7   5  20      985.12      982.27     29.57 o 
  -5   5  20      530.81      565.53     23.86 o 
  -3   5  20      519.74      562.82     28.80 o 
  -1   5  20      346.13      381.78     23.10 o 
   1   5  20      190.91      206.01     22.36 o 
 -16   6  20      910.32      926.16     23.55 o 
 -14   6  20      922.19      874.10     25.76 o 
 -12   6  20      672.07      675.03     23.03 o 
 -10   6  20      770.08      794.92     27.34 o 
  -8   6  20      820.13      820.98     30.92 o 
 -35   1  21       40.38       58.75     19.45 o 
 -33   1  21      105.89      108.22     19.83 o 
 -31   1  21       34.79       43.96     17.05 o 
 -29   1  21       75.30       89.71     16.22 o 
 -27   1  21      219.64      200.90     12.99 o 
 -25   1  21      114.61      126.61      5.87 o 
 -23   1  21      178.66      152.07      9.57 o 
 -21   1  21      179.99      201.89      8.91 o 
 -19   1  21     1546.44     1603.22     18.90 o 
 -17   1  21      560.25      620.92     12.33 o 
 -15   1  21      102.03      119.90      7.32 o 
 -13   1  21     1070.80     1053.47     15.11 o 
 -11   1  21     3198.42     2837.98     25.45 o 
  -9   1  21     3130.14     2918.41     25.18 o 
  -7   1  21      878.80      843.79     17.59 o 
  -5   1  21     5549.40     5195.58     71.37 o 
  -3   1  21     2724.32     2658.45     74.99 o 
  -1   1  21      180.76      204.64     16.67 o 
   1   1  21      883.18      923.80     33.77 o 
   3   1  21     1123.15     1112.08     37.63 o 
   5   1  21      586.75      660.84     35.05 o 
   7   1  21      435.80      484.64     28.48 o 
   9   1  21      106.25       83.15     27.97 o 
 -34   2  21      228.31      241.82     34.72 o 
 -32   2  21      518.70      592.37     31.84 o 
 -30   2  21      420.54      425.00     28.39 o 
 -28   2  21      327.42      296.77     25.32 o 
 -26   2  21      482.92      458.11     13.35 o 
 -24   2  21     1296.39     1245.24     18.90 o 
 -22   2  21     1629.75     1631.34     22.29 o 
 -20   2  21       91.39      105.68      8.29 o 
 -18   2  21     1168.27     1152.43     17.40 o 
 -16   2  21     5586.22     5416.54     48.38 o 
 -14   2  21     1105.05     1118.26     16.02 o 
 -12   2  21     2658.61     2584.19     25.53 o 
 -10   2  21     7637.45     7149.82     56.01 o 
  -8   2  21     2479.20     2329.36     42.63 o 
  -6   2  21     4652.94     4751.93     51.59 o 
  -4   2  21     6571.82     6655.95     78.82 o 
  -2   2  21     2507.97     2366.40     43.84 o 
   0   2  21     2021.87     1902.00     54.23 o 
   2   2  21     2139.01     2081.02     81.00 o 
   4   2  21     1076.31      970.92     61.76 o 
   6   2  21      677.26      685.07     39.18 o 
   8   2  21      899.27      961.53     38.33 o 
 -31   3  21      909.86     1010.44     40.38 o 
 -29   3  21     1317.37     1407.54     51.01 o 
 -27   3  21     1143.23     1082.52     47.35 o 
 -25   3  21      786.73      748.44     21.94 o 
 -23   3  21     1196.86     1169.92     18.52 o 
 -21   3  21     3007.06     2914.02     32.64 o 
 -19   3  21     1144.54     1096.22     17.48 o 
 -17   3  21     2423.90     2263.11     25.74 o 
 -15   3  21     4041.54     3891.24     37.74 o 
 -13   3  21     2519.86     2409.57     29.91 o 
 -11   3  21     3987.90     4087.40     37.15 o 
  -9   3  21     2453.50     2364.41     52.01 o 
  -7   3  21     3276.04     3196.67     39.96 o 
  -5   3  21     4942.33     4889.08     57.82 o 
  -3   3  21     3465.61     3361.96     47.13 o 
  -1   3  21     1327.37     1292.70     24.90 o 
   1   3  21     2479.39     2421.08     53.30 o 
   3   3  21     1972.88     1894.73     68.82 o 
   5   3  21      666.05      612.47     26.95 o 
   7   3  21     1315.70     1273.65     49.55 o 
 -28   4  21      763.02      762.37     48.37 o 
 -26   4  21     1163.51     1123.86     30.10 o 
 -24   4  21     1240.63     1202.09     30.74 o 
 -22   4  21      995.42      986.21     22.50 o 
 -20   4  21     1739.72     1737.61     26.14 o 
 -18   4  21     1419.13     1387.34     24.19 o 
 -16   4  21     1012.09     1011.46     20.01 o 
 -14   4  21     2664.71     2618.64     37.01 o 
 -12   4  21     2463.21     2462.57     37.75 o 
 -10   4  21     1154.08     1128.53     26.19 o 
  -8   4  21      905.79      876.97     27.11 o 
  -6   4  21      869.77      860.63     22.57 o 
  -4   4  21     2374.56     2326.31     39.34 o 
  -2   4  21     1556.83     1528.73     38.30 o 
   0   4  21      895.44      988.38     31.07 o 
   2   4  21     1123.20     1111.85     26.53 o 
   4   4  21      283.69      293.32     28.53 o 
 -23   5  21     1027.37     1000.34     24.12 o 
 -21   5  21      389.21      388.14     27.58 o 
 -19   5  21      519.37      493.16     21.13 o 
 -17   5  21      798.77      829.01     22.69 o 
 -15   5  21      627.97      620.91     20.28 o 
 -13   5  21      707.96      719.33     20.17 o 
 -11   5  21      666.49      615.38     23.72 o 
  -9   5  21      918.52      938.56     30.37 o 
  -7   5  21      418.97      422.64     21.34 o 
  -5   5  21      430.22      477.49     22.96 o 
  -3   5  21      495.04      542.06     25.23 o 
  -1   5  21      500.14      564.33     37.36 o 
 -34   0  22      260.45      263.64     34.71 o 
 -32   0  22      229.59      271.53     31.87 o 
 -30   0  22      886.02      946.66     52.44 o 
 -28   0  22     2686.98     2707.21     69.61 o 
 -26   0  22     1744.84     1735.62     52.33 o 
 -24   0  22     1832.86     1817.50     28.66 o 
 -22   0  22     1351.36     1351.39     23.03 o 
 -20   0  22     5129.70     5170.75     61.98 o 
 -18   0  22    14978.13    14479.36    162.63 o 
 -16   0  22     7666.92     7292.87     86.35 o 
 -14   0  22     7738.23     7241.47     78.08 o 
 -12   0  22     5560.12     5331.70     59.92 o 
 -10   0  22     6144.76     6052.93     86.33 o 
  -8   0  22     7908.73     7773.12    111.22 o 
  -6   0  22     6014.81     5726.45    152.78 o 
  -4   0  22     3919.25     3906.81     82.83 o 
  -2   0  22     2736.74     2825.50     81.88 o 
   0   0  22     2945.04     3365.79     82.35 o 
   2   0  22     1492.72     1708.86     68.36 o 
   4   0  22     2210.17     2433.64     86.05 o 
   6   0  22     1929.86     2299.01     86.43 o 
   8   0  22      543.45      669.60     46.67 o 
 -33   1  22      254.48      335.28     29.79 o 
 -31   1  22      542.44      598.80     33.18 o 
 -29   1  22     1097.97     1129.39     38.18 o 
 -27   1  22     1080.62     1051.60     35.16 o 
 -25   1  22     1376.22     1367.16     19.85 o 
 -23   1  22     2239.04     2216.20     26.86 o 
 -21   1  22     2073.37     2116.39     21.01 o 
 -19   1  22     3771.98     3642.41     34.94 o 
 -17   1  22     6959.99     6804.66     58.09 o 
 -15   1  22     4975.01     4860.72     39.84 o 
 -13   1  22     2971.73     2856.49     26.95 o 
 -11   1  22     4286.69     4360.67     37.78 o 
  -9   1  22     5716.56     5463.22     42.52 o 
  -7   1  22     4889.70     4564.50     62.55 o 
  -5   1  22     2191.33     2217.40     72.47 o 
  -3   1  22     1482.13     1477.63     58.05 o 
  -1   1  22     2556.17     2652.16     53.84 o 
   1   1  22     1962.75     2129.62     50.10 o 
   3   1  22     1783.63     2004.12     54.96 o 
   5   1  22     1627.90     1763.24     46.32 o 
   7   1  22      522.73      630.09     38.57 o 
 -32   2  22      139.85      187.00     22.12 o 
 -30   2  22      391.67      386.29     24.32 o 
 -28   2  22      631.65      588.10     37.36 o 
 -26   2  22      858.50      762.44     22.67 o 
 -24   2  22      363.91      359.06     11.50 o 
 -22   2  22      972.21      978.05     16.72 o 
 -20   2  22     1166.63     1145.42     16.68 o 
 -18   2  22      444.21      453.72     11.46 o 
 -16   2  22     1646.19     1692.19     21.39 o 
 -14   2  22      575.36      543.71     11.35 o 
 -12   2  22     1165.87     1088.53     15.19 o 
 -10   2  22     1179.33     1141.63     13.30 o 
  -8   2  22     1153.66     1102.34     23.20 o 
  -6   2  22     2143.68     2023.24     29.08 o 
  -4   2  22     1015.43     1022.41     26.03 o 
  -2   2  22      539.62      533.22     20.78 o 
   0   2  22      790.34      706.75     29.49 o 
   2   2  22     1442.77     1421.79     59.84 o 
   4   2  22     1135.04     1207.46     43.78 o 
   6   2  22      694.90      724.08     35.18 o 
 -31   3  22       40.15       51.36     17.93 o 
 -29   3  22        7.22        8.90     14.36 o 
 -27   3  22      173.17      147.00     12.99 o 
 -25   3  22      166.95      170.17     10.99 o 
 -23   3  22        2.74        4.37      7.08 o 
 -21   3  22       47.85       64.69      7.83 o 
 -19   3  22       61.56       46.39      8.16 o 
 -17   3  22       94.67      112.45      8.77 o 
 -15   3  22      125.84      120.02      8.99 o 
 -13   3  22       22.12       23.95      6.55 o 
 -11   3  22      121.89      128.88      8.07 o 
  -9   3  22        1.94        4.21      3.77 o 
  -7   3  22        6.38       32.36     10.43 o 
  -5   3  22      213.86      215.90     15.78 o 
  -3   3  22      217.86      234.29     15.43 o 
  -1   3  22      101.58      131.63     11.65 o 
   1   3  22      545.10      516.08     21.81 o 
   3   3  22      100.70       90.78     12.63 o 
   5   3  22       18.11       41.72     21.75 o 
 -28   4  22      114.69       93.18     13.95 o 
 -26   4  22       49.43       26.54     11.81 o 
 -24   4  22        0.28        3.96      6.56 o 
 -22   4  22       63.82       47.78      9.45 o 
 -20   4  22      316.88      321.92     14.38 o 
 -18   4  22      220.72      227.73     11.59 o 
 -16   4  22      301.16      306.65     12.61 o 
 -14   4  22       60.90       60.94      9.44 o 
 -12   4  22      284.85      242.23      9.42 o 
 -10   4  22      157.63      175.21     17.60 o 
  -8   4  22       63.16       63.07     11.98 o 
  -6   4  22      254.55      208.02     18.88 o 
  -4   4  22       43.44       33.41     15.32 o 
  -2   4  22        1.53       12.03     11.77 o 
   0   4  22        7.95       24.42     10.90 o 
   2   4  22        2.06       17.99     17.97 o 
 -23   5  22      153.98      102.74     13.55 o 
 -21   5  22      133.51       86.10     13.53 o 
 -19   5  22      408.10      388.74     16.38 o 
 -17   5  22      678.91      626.71     16.73 o 
 -15   5  22      213.08      194.27     11.83 o 
 -13   5  22      109.79       82.35      9.65 o 
 -11   5  22      574.02      593.43     26.02 o 
  -9   5  22      537.38      549.73     24.54 o 
  -7   5  22      322.23      341.31     22.65 o 
  -5   5  22      381.58      384.19     38.28 o 
  -3   5  22      118.59      120.51     23.87 o 
 -33   1  23       95.99       97.43     20.67 o 
 -31   1  23      215.13      250.81     25.81 o 
 -29   1  23      277.27      309.82     25.03 o 
 -27   1  23      548.17      528.18     16.15 o 
 -25   1  23      905.56      853.87     16.38 o 
 -23   1  23      944.48      907.90     15.04 o 
 -21   1  23      510.23      532.96     11.57 o 
 -19   1  23     1332.97     1295.37     15.92 o 
 -17   1  23      320.95      346.08     10.20 o 
 -15   1  23      562.51      511.64     10.51 o 
 -13   1  23     1082.90     1023.40     13.85 o 
 -11   1  23      159.45      170.93      6.60 o 
  -9   1  23     1144.25     1089.10     15.75 o 
  -7   1  23      458.82      506.16     12.84 o 
  -5   1  23      280.99      309.12     14.46 o 
  -3   1  23      331.90      308.13     23.65 o 
  -1   1  23      158.43      203.16     22.84 o 
   1   1  23      449.22      509.74     27.88 o 
   3   1  23      443.08      498.44     29.21 o 
   5   1  23      171.22      178.14     28.65 o 
   7   1  23      592.04      715.20     38.24 o 
 -32   2  23      437.16      447.46     29.76 o 
 -30   2  23      728.40      680.32     28.86 o 
 -28   2  23      782.46      806.75     35.67 o 
 -26   2  23      715.96      654.14     21.42 o 
 -24   2  23     1764.80     1718.42     28.28 o 
 -22   2  23     2206.10     2187.37     25.31 o 
 -20   2  23     1284.54     1253.26     19.21 o 
 -18   2  23     1691.29     1650.95     21.17 o 
 -16   2  23     1608.48     1562.25     19.69 o 
 -14   2  23     1701.46     1642.34     20.31 o 
 -12   2  23      966.25      958.53     14.87 o 
 -10   2  23      617.02      632.35     14.00 o 
  -8   2  23     2988.92     2967.18     38.42 o 
  -6   2  23     1736.54     1669.51     30.40 o 
  -4   2  23      449.47      477.04     19.42 o 
  -2   2  23     1635.64     1544.46     69.90 o 
   0   2  23      779.91      666.63     47.60 o 
   2   2  23      855.31      951.39     40.19 o 
   4   2  23     2073.54     2329.48     60.79 o 
 -31   3  23      327.88      323.83     27.23 o 
 -29   3  23      688.32      769.41     30.07 o 
 -27   3  23     1060.26     1042.54     26.25 o 
 -25   3  23      895.97      803.81     22.49 o 
 -23   3  23      762.87      796.28     17.88 o 
 -21   3  23     1710.37     1639.64     23.34 o 
 -19   3  23     1358.60     1255.54     20.42 o 
 -17   3  23     1497.92     1462.27     20.09 o 
 -15   3  23     2097.33     2037.54     26.55 o 
 -13   3  23     2199.17     2118.90     30.92 o 
 -11   3  23     1484.53     1440.90     38.99 o 
  -9   3  23      911.50      907.20     25.75 o 
  -7   3  23     2559.11     2538.04     39.97 o 
  -5   3  23     2043.17     1945.05     32.59 o 
  -3   3  23     2838.85     2726.06     69.11 o 
  -1   3  23     2800.35     2792.95     80.81 o 
   1   3  23      787.71      774.36     39.79 o 
   3   3  23     1318.72     1450.63     50.88 o 
 -26   4  23      597.19      549.54     19.48 o 
 -24   4  23      607.52      597.14     19.44 o 
 -22   4  23      326.57      366.26     13.16 o 
 -20   4  23      595.52      588.68     16.11 o 
 -18   4  23      872.84      821.64     18.64 o 
 -16   4  23     1331.84     1356.20     23.20 o 
 -14   4  23     1136.84     1137.13     27.05 o 
 -12   4  23      936.21      934.34     25.03 o 
 -10   4  23     1380.12     1395.44     31.43 o 
  -8   4  23     1501.59     1468.03     32.91 o 
  -6   4  23     1817.41     1841.48     33.62 o 
  -4   4  23     1881.02     1905.28     35.70 o 
  -2   4  23     1469.38     1482.77     35.29 o 
   0   4  23     1378.24     1584.46     53.45 o 
 -21   5  23      200.27      145.62     24.67 o 
 -19   5  23      143.75      123.56     14.00 o 
 -17   5  23      289.56      268.69     20.83 o 
 -15   5  23      749.25      743.43     28.02 o 
 -13   5  23      899.90      941.82     32.56 o 
 -11   5  23      440.58      461.42     25.44 o 
  -9   5  23      552.80      578.04     26.46 o 
  -7   5  23      833.99      816.05     32.71 o 
 -34   0  24      316.06      404.63     38.14 o 
 -32   0  24      566.52      638.57     48.03 o 
 -30   0  24     1252.34     1296.77     58.53 o 
 -28   0  24     1395.94     1472.52     56.58 o 
 -26   0  24      657.14      651.81     24.90 o 
 -24   0  24      459.83      473.44     14.37 o 
 -22   0  24     1453.54     1426.81     23.93 o 
 -20   0  24     3421.22     3442.48     51.58 o 
 -18   0  24     2784.64     2860.43     39.34 o 
 -16   0  24     1191.70     1291.47     26.38 o 
 -14   0  24     1880.18     1977.96     32.98 o 
 -12   0  24     1900.74     2010.98     67.82 o 
 -10   0  24     4322.20     4079.20    126.69 o 
  -8   0  24     2746.14     2468.17    111.65 o 
  -6   0  24     1669.81     1858.48     65.32 o 
  -4   0  24     2655.07     2749.49     71.98 o 
  -2   0  24     1505.88     1744.10     59.84 o 
   0   0  24     2453.62     2803.16     79.84 o 
   2   0  24     2999.28     3266.69     92.36 o 
   4   0  24      543.60      576.49     54.72 o 
 -33   1  24      226.89      282.70     23.64 o 
 -31   1  24      642.40      698.22     33.52 o 
 -29   1  24      945.95      996.58     30.24 o 
 -27   1  24      649.29      612.58     28.47 o 
 -25   1  24      337.88      392.96     11.36 o 
 -23   1  24      658.66      716.32     12.75 o 
 -21   1  24     1450.78     1462.17     18.06 o 
 -19   1  24     1703.90     1791.56     20.86 o 
 -17   1  24     1967.81     2037.12     25.53 o 
 -15   1  24     1426.19     1457.42     17.91 o 
 -13   1  24      864.15      940.94     20.54 o 
 -11   1  24     1911.44     1930.46     35.24 o 
  -9   1  24     2893.94     2837.95     52.48 o 
  -7   1  24     2259.49     2229.00     98.35 o 
  -5   1  24     1618.65     1594.86     69.47 o 
  -3   1  24     1236.20     1319.45     40.05 o 
  -1   1  24     1223.80     1362.86     45.86 o 
   1   1  24     1561.77     1707.93     49.47 o 
   3   1  24     1103.00     1201.35     48.83 o 
   5   1  24      514.42      595.60     36.55 o 
 -32   2  24       24.36       14.08     14.37 o 
 -30   2  24      143.36      141.35     20.22 o 
 -28   2  24      227.89      222.66     13.23 o 
 -26   2  24      220.96      223.76      8.91 o 
 -24   2  24      211.30      232.04     12.06 o 
 -22   2  24      356.28      390.02     11.57 o 
 -20   2  24      628.83      652.65     15.10 o 
 -18   2  24      446.77      465.55     11.86 o 
 -16   2  24      531.17      533.82     11.51 o 
 -14   2  24      450.65      453.06     12.06 o 
 -12   2  24     1483.34     1411.21     20.43 o 
 -10   2  24     1305.91     1219.18     23.74 o 
  -8   2  24      958.04      933.38     21.12 o 
  -6   2  24      571.71      549.58     20.39 o 
  -4   2  24      320.84      328.23     19.18 o 
  -2   2  24      763.57      797.94     32.38 o 
   0   2  24      610.79      630.24     32.00 o 
   2   2  24      242.49      293.70     33.22 o 
   4   2  24      266.05      270.01     40.02 o 
 -29   3  24        0.79        5.34     13.60 o 
 -27   3  24        9.14       11.40      8.52 o 
 -25   3  24       44.64       36.37      8.83 o 
 -23   3  24       47.49       52.64      8.70 o 
 -21   3  24       20.21       10.51      6.25 o 
 -19   3  24       26.56       22.20      7.22 o 
 -17   3  24       80.37       82.03      8.38 o 
 -15   3  24        9.97        7.31      6.09 o 
 -13   3  24       96.14      107.88     12.82 o 
 -11   3  24      132.82      133.00     16.59 o 
  -9   3  24       23.94       26.23      9.19 o 
  -7   3  24        1.30       17.44      9.75 o 
  -5   3  24       21.11       49.67      9.94 o 
  -3   3  24        7.79        9.65      9.27 o 
  -1   3  24        0.24       13.66      7.93 o 
   1   3  24        7.77       22.17     18.47 o 
 -26   4  24      144.77      112.44     15.02 o 
 -24   4  24        3.12        7.69      7.35 o 
 -22   4  24       13.84       14.10      8.72 o 
 -20   4  24      441.22      480.93     14.74 o 
 -18   4  24       46.38       49.57      8.94 o 
 -16   4  24       24.95       32.91      7.49 o 
 -14   4  24      119.38      128.19     13.86 o 
 -12   4  24      102.84       83.00     15.65 o 
 -10   4  24      361.98      358.60     18.72 o 
  -8   4  24      645.53      670.15     24.21 o 
  -6   4  24      125.13      128.65     19.52 o 
  -4   4  24       34.56       39.45     17.66 o 
 -15   5  24      498.44      486.57     23.42 o 
 -13   5  24      410.59      437.43     25.98 o 
 -31   1  25       85.93       87.10     21.17 o 
 -29   1  25      152.29      178.58     24.78 o 
 -27   1  25      315.66      300.85     13.57 o 
 -25   1  25      187.95      180.98      8.18 o 
 -23   1  25      336.41      345.47      9.96 o 
 -21   1  25      246.58      266.94     11.83 o 
 -19   1  25      414.05      453.56     12.79 o 
 -17   1  25      313.48      289.14      9.72 o 
 -15   1  25      162.83      178.80      8.61 o 
 -13   1  25      470.18      454.43     10.01 o 
 -11   1  25      877.38      880.54     19.77 o 
  -9   1  25      563.97      589.82     17.94 o 
  -7   1  25      249.56      273.82     15.47 o 
  -5   1  25      567.29      633.89     34.11 o 
  -3   1  25       92.03      103.42     20.84 o 
  -1   1  25       95.60      132.67     25.59 o 
   1   1  25      403.75      404.49     34.83 o 
   3   1  25      422.10      484.32     31.67 o 
 -30   2  25      296.62      339.91     22.70 o 
 -28   2  25      327.38      303.90     17.83 o 
 -26   2  25      642.84      622.74     14.21 o 
 -24   2  25      907.83      924.99     16.54 o 
 -22   2  25      654.43      677.54     13.99 o 
 -20   2  25      560.24      586.31     14.04 o 
 -18   2  25     1175.26     1142.44     16.94 o 
 -16   2  25     1121.63     1057.29     16.25 o 
 -14   2  25     1147.99     1134.77     25.59 o 
 -12   2  25     1316.62     1349.53     24.36 o 
 -10   2  25      817.22      872.36     21.05 o 
  -8   2  25     1079.80     1085.44     25.55 o 
  -6   2  25     1388.40     1350.06     44.25 o 
  -4   2  25      713.81      699.06     28.97 o 
  -2   2  25      487.22      550.86     30.11 o 
   0   2  25      730.09      790.59     43.24 o 
 -27   3  25      631.74      661.37     23.92 o 
 -25   3  25      842.26      822.88     16.95 o 
 -23   3  25      434.01      449.56     13.22 o 
 -21   3  25     1067.13     1035.27     18.88 o 
 -19   3  25     1779.21     1656.57     22.61 o 
 -17   3  25     1287.05     1166.54     27.76 o 
 -15   3  25     1148.31     1160.96     25.71 o 
 -13   3  25     1054.00     1068.76     22.71 o 
 -11   3  25     1026.74      956.87     23.55 o 
  -9   3  25     1174.98     1107.17     25.94 o 
  -7   3  25     1649.34     1562.55     35.98 o 
  -5   3  25     1224.90     1108.42     41.93 o 
  -3   3  25      537.79      505.54     22.22 o 
  -1   3  25      657.11      719.34     36.22 o 
 -24   4  25      592.39      567.36     15.73 o 
 -22   4  25      443.62      456.71     16.35 o 
 -20   4  25      519.61      520.18     16.62 o 
 -18   4  25      686.20      646.47     18.03 o 
 -16   4  25     1121.20     1115.50     28.87 o 
 -14   4  25      789.62      778.38     27.67 o 
 -12   4  25      304.42      312.31     20.61 o 
 -10   4  25      465.52      415.26     22.92 o 
  -8   4  25      498.52      465.34     21.45 o 
  -6   4  25      787.52      722.46     28.87 o 
 -32   0  26      743.61      796.66     44.17 o 
 -30   0  26      698.47      728.56     38.95 o 
 -28   0  26      850.80      941.58     59.88 o 
 -26   0  26      629.69      663.77     17.57 o 
 -24   0  26      376.27      396.87     16.05 o 
 -22   0  26     1978.95     1981.02     30.69 o 
 -20   0  26     3108.22     3210.25     45.12 o 
 -18   0  26     1557.27     1591.71     34.77 o 
 -16   0  26     1073.65     1165.32     36.95 o 
 -14   0  26     1292.77     1369.83     47.37 o 
 -12   0  26     1295.90     1229.08     63.41 o 
 -10   0  26     2756.88     2794.52     69.26 o 
  -8   0  26     1742.23     1733.99     55.68 o 
  -6   0  26      647.28      655.31     39.78 o 
  -4   0  26     1168.29     1166.81     52.36 o 
  -2   0  26     1730.95     1834.28     67.26 o 
   0   0  26      596.17      683.85     58.07 o 
 -31   1  26      733.67      794.01     35.20 o 
 -29   1  26      432.77      458.55     25.22 o 
 -27   1  26      355.94      380.91     14.57 o 
 -25   1  26      428.01      464.80     14.90 o 
 -23   1  26     1216.48     1246.53     17.35 o 
 -21   1  26     1632.09     1662.07     22.88 o 
 -19   1  26      928.66      940.68     19.90 o 
 -17   1  26      715.19      746.12     13.46 o 
 -15   1  26      874.36      908.78     16.00 o 
 -13   1  26     1597.96     1631.15     38.55 o 
 -11   1  26     1654.59     1579.86     38.96 o 
  -9   1  26     1199.99     1118.55     46.86 o 
  -7   1  26      819.71      845.86     33.12 o 
  -5   1  26      433.47      523.18     35.79 o 
  -3   1  26     1060.44     1179.13     41.13 o 
  -1   1  26     1122.76     1190.85     40.73 o 
   1   1  26      363.36      387.85     30.06 o 
 -30   2  26      127.61      130.93     25.29 o 
 -28   2  26      175.71      101.02     27.54 o 
 -26   2  26      302.61      314.26     15.85 o 
 -24   2  26      167.17      161.89      9.22 o 
 -22   2  26      210.89      194.68     10.20 o 
 -20   2  26      505.67      453.41     12.56 o 
 -18   2  26      220.24      211.74      9.48 o 
 -16   2  26      222.77      187.64      8.02 o 
 -14   2  26      502.58      457.83     17.23 o 
 -12   2  26      649.84      621.15     16.95 o 
 -10   2  26      389.09      369.90     13.87 o 
  -8   2  26      545.68      549.95     20.80 o 
  -6   2  26      361.47      336.83     19.88 o 
  -4   2  26      187.81      215.64     25.87 o 
  -2   2  26      206.84      265.10     32.08 o 
 -27   3  26       33.56       43.00     11.77 o 
 -25   3  26       13.56       18.98      9.56 o 
 -23   3  26       58.94       65.76      8.51 o 
 -21   3  26        6.55        4.79      6.47 o 
 -19   3  26        0.12        2.52      6.97 o 
 -17   3  26       68.52       77.63     14.03 o 
 -15   3  26      100.68       98.32     11.83 o 
 -13   3  26        1.29        5.61      9.75 o 
 -11   3  26       11.03        2.40      9.08 o 
  -9   3  26       49.08       44.97     10.52 o 
  -7   3  26       10.20        3.90     10.27 o 
  -5   3  26       13.17       20.46      8.83 o 
 -20   4  26      250.76      274.26     19.59 o 
 -18   4  26      248.87      260.17     17.70 o 
 -16   4  26      108.00      122.81     14.48 o 
 -14   4  26       59.59       60.78     13.55 o 
 -12   4  26      399.90      443.50     20.79 o 
 -10   4  26      321.44      302.69     18.69 o 
 -29   1  27      200.42      222.34     18.77 o 
 -27   1  27      596.04      664.98     22.77 o 
 -25   1  27      351.02      401.59     11.57 o 
 -23   1  27      133.55      175.11      9.88 o 
 -21   1  27      332.64      373.84     11.73 o 
 -19   1  27      335.33      329.24      9.73 o 
 -17   1  27      217.82      168.15     14.72 o 
 -15   1  27      462.86      418.46     22.72 o 
 -13   1  27      229.35      200.89     16.15 o 
 -11   1  27      268.70      276.20     20.81 o 
  -9   1  27      397.58      387.12     27.52 o 
  -7   1  27      148.18      131.13     19.62 o 
  -5   1  27       88.54       97.56     19.95 o 
  -3   1  27      116.31       84.84     20.84 o 
 -28   2  27      571.20      570.03     47.51 o 
 -26   2  27      611.79      605.01     19.56 o 
 -24   2  27     1011.64     1159.71     21.36 o 
 -22   2  27     1147.69     1173.32     19.93 o 
 -20   2  27      877.62      895.14     15.30 o 
 -18   2  27     1020.75     1008.66     21.77 o 
 -16   2  27      861.39      832.59     19.24 o 
 -14   2  27      695.21      670.05     19.75 o 
 -12   2  27      995.91      971.25     23.32 o 
 -10   2  27      963.74      930.18     42.78 o 
  -8   2  27      792.29      729.56     42.41 o 
  -6   2  27      514.59      521.72     48.05 o 
  -4   2  27      359.72      373.41     34.87 o 
 -25   3  27     1069.69     1076.93     21.98 o 
 -23   3  27     1039.78     1041.89     21.68 o 
 -21   3  27      949.40      889.91     18.10 o 
 -19   3  27     1675.41     1693.40     32.80 o 
 -17   3  27     1946.12     1993.69     35.88 o 
 -15   3  27     1078.98     1109.91     27.78 o 
 -13   3  27      930.38      943.35     23.88 o 
 -11   3  27     1075.61     1044.80     28.25 o 
  -9   3  27     1080.73     1050.93     27.03 o 
  -7   3  27     1126.73     1030.15     49.14 o 
 -28   0  28      561.04      628.85     33.47 o 
 -26   0  28     1267.05     1291.24     27.86 o 
 -24   0  28     2279.18     2206.60     40.30 o 
 -22   0  28     2008.24     1915.71     41.75 o 
 -20   0  28     1260.10     1140.59     27.40 o 
 -18   0  28     1402.23     1355.49     61.10 o 
 -16   0  28     1718.26     1677.30    102.82 o 
 -14   0  28     1790.53     1869.90     64.97 o 
 -12   0  28     2867.56     2784.27     73.54 o 
 -10   0  28     2493.60     2663.57    143.51 o 
  -8   0  28     1103.91     1334.04     87.00 o 
  -6   0  28     2500.78     3077.14    130.65 o 
  -4   0  28     2205.54     2605.15    128.93 o 
 -27   1  28      396.84      435.93     15.49 o 
 -25   1  28     1096.40     1060.46     18.73 o 
 -23   1  28     2278.05     2232.87     26.90 o 
 -21   1  28     1214.45     1225.48     18.18 o 
 -19   1  28     1269.79     1278.95     18.27 o 
 -17   1  28     1471.86     1482.33     27.37 o 
 -15   1  28      948.56      983.63     34.36 o 
 -13   1  28     2052.47     2105.09     47.28 o 
 -11   1  28     2386.07     2648.70     52.17 o 
  -9   1  28     1225.45     1428.89     40.04 o 
  -7   1  28     1357.66     1528.85     43.61 o 
  -5   1  28     1689.62     1996.74     51.53 o 
 -26   2  28      324.39      333.74     13.23 o 
 -24   2  28     1020.67     1029.35     20.12 o 
 -22   2  28      855.41      897.68     17.71 o 
 -20   2  28      496.77      521.29     13.63 o 
 -18   2  28      826.03      859.90     20.13 o 
 -16   2  28      676.94      730.49     20.62 o 
 -14   2  28     1052.65     1100.58     24.59 o 
 -12   2  28     1404.54     1380.45     40.86 o 
 -10   2  28      493.51      527.30     31.31 o 
  -8   2  28      498.56      579.48     42.01 o 
 -21   3  28      147.26      160.81     17.01 o 
 -19   3  28      139.55      137.93     15.59 o 
 -17   3  28      201.87      245.04     16.09 o 
 -15   3  28      275.60      305.36     16.98 o 
 -13   3  28       77.47       78.67     16.10 o 
 -25   1  29      165.15      155.87     13.81 o 
 -23   1  29      150.52      179.86     18.50 o 
 -21   1  29      481.75      475.99     17.46 o 
 -19   1  29      141.58      111.28     12.36 o 
 -17   1  29      242.06      214.93     15.94 o 
 -15   1  29     1182.08     1335.17     41.54 o 
 -13   1  29      376.90      430.35     29.84 o 
 -11   1  29      382.91      430.88     28.57 o 
  -9   1  29      750.94      886.47     34.68 o 
 -22   2  29      934.13      916.69     19.79 o 
 -20   2  29      943.97     1006.74     23.37 o 
 -18   2  29     1005.46     1011.85     25.93 o 
 -16   2  29     1330.19     1360.43     30.61 o 
 -14   2  29     1194.05     1212.22     40.24 o 
 -12   2  29     1134.69     1286.09     42.59 o 
 -24   0  30     1060.43     1055.42     28.92 o 
 -22   0  30     1601.74     1647.24     50.73 o 
 -20   0  30     2161.01     2228.65     83.89 o 
 -18   0  30      450.91      501.49     33.40 o 
 -16   0  30     1199.12     1321.99     85.98 o 
 -14   0  30     2983.40     3300.70     85.57 o 
 -12   0  30     1264.09     1301.91     61.75 o 
 -21   1  30      932.58      918.22     25.95 o 
 -19   1  30      765.60      808.48     42.48 o 
 -17   1  30      782.50      850.25     29.02 o 
 -15   1  30     1444.87     1434.97     41.37 o 
 -13   1  30     1237.20     1268.24     41.16 o 
                                                 
